# Supplementary material for: An evaluation of bird and bat mortality at wind turbines in the Northeastern United States
Source: PLoS One. 2020 Aug 28;15(8):e0238034. doi: 10.1371/journal.pone.0238034 (PMC7454995; doi:10.1371/journal.pone.0238034)
Supplement: S1 Dataset — (CSV) [file pone.0238034.s022.csv]

ObjectID	Species	Animal	Distance	ProjectID	Mass	Timing	MigDistance	Height	Diameter
5	Turkey Vulture	Bird	21	5	1430	day	short	80	96
6	Golden-crowned Kinglet	Bird	32	5	6.3	night	short	80	96
7	Unidentified Songbird	Bird	27	5	NA	NA	NA	80	96
9	Unidentified Bird	Bird	37	5	NA	NA	NA	80	96
10	Unidentified Songbird	Bird	33	5	NA	NA	NA	80	96
13	Red-eyed Vireo	Bird	21	5	20.7	night	long	80	96
15	Red-eyed Vireo	Bird	14	5	20.7	night	long	80	96
18	American Redstart	Bird	17	5	7.2	night	long	80	96
19	Red-eyed Vireo	Bird	36.5	4	20.7	night	long	100	90
23	Red-eyed Vireo	Bird	3	4	20.7	night	long	100	90
24	Red-eyed Vireo	Bird	6	4	20.7	night	long	100	90
25	Red-eyed Vireo	Bird	6.5	4	20.7	night	long	100	90
26	Red-eyed Vireo	Bird	31.5	4	20.7	night	long	100	90
27	Red-eyed Vireo	Bird	21	5	20.7	night	long	80	96
28	Unidentified Bird	Bird	25.5	4	NA	NA	NA	100	90
29	Rose-breasted Grosbeak	Bird	34	5	45.6	night	long	80	96
30	Red-eyed Vireo	Bird	16.5	4	20.7	night	long	100	90
33	Black-billed Cuckoo	Bird	1	2	45.8	night	long	80	77
34	Unidentified Warbler	Bird	40	2	NA	NA	NA	80	77
35	Red-eyed Vireo	Bird	2	2	20.7	night	long	80	77
36	Rose-breasted Grosbeak	Bird	1	2	45.6	night	long	80	77
37	Unidentified Songbird	Bird	29	2	NA	NA	NA	80	77
38	Unidentified Raptor	Bird	17	5	NA	NA	NA	80	96
39	Red-eyed Vireo	Bird	1	2	20.7	night	long	80	77
40	Red-eyed Vireo	Bird	1	2	20.7	night	long	80	77
41	Blue-headed Vireo	Bird	3	2	15.3	night	long	80	77
42	Black-billed Cuckoo	Bird	0	2	45.8	night	long	80	77
43	Black-billed Cuckoo	Bird	0	2	45.8	night	long	80	77
44	Red-eyed Vireo	Bird	1	2	20.7	night	long	80	77
45	Red-eyed Vireo	Bird	31	2	20.7	night	long	80	77
46	Blue-headed Vireo	Bird	0	2	15.3	night	long	80	77
47	Indigo Bunting	Bird	0	2	13.8	night	long	80	77
48	Ruffed Grouse	Bird	28	2	654.1	none	none	80	77
49	Red-eyed Vireo	Bird	9	2	20.7	night	long	80	77
50	Hoary Bat	Bat	16	36	27.5	NA	NA	80	93
52	Eastern Red Bat	Bat	28	36	12.5	NA	NA	80	93
53	Sharp-shinned Hawk	Bird	19	2	103	day	short	80	77
54	Cliff Swallow	Bird	27.5	4	23.9	day	long	100	90
55	Hoary Bat	Bat	17	36	27.5	NA	NA	80	93
57	Hoary Bat	Bat	17	36	27.5	NA	NA	80	93
58	Hoary Bat	Bat	23	36	27.5	NA	NA	80	93
59	Eastern Red Bat	Bat	22	36	12.5	NA	NA	80	93
60	Red-eyed Vireo	Bird	1	2	20.7	night	long	80	77
61	Hoary Bat	Bat	12	36	27.5	NA	NA	80	93
64	Red-eyed Vireo	Bird	2	2	20.7	night	long	80	77
65	Hoary Bat	Bat	8	36	27.5	NA	NA	80	93
66	Hoary Bat	Bat	32	36	27.5	NA	NA	80	93
67	Hoary Bat	Bat	36	36	27.5	NA	NA	80	93
68	Hoary Bat	Bat	27	36	27.5	NA	NA	80	93
69	Hoary Bat	Bat	18	36	27.5	NA	NA	80	93
70	Hoary Bat	Bat	46	36	27.5	NA	NA	80	93
71	Hoary Bat	Bat	37	36	27.5	NA	NA	80	93
72	Hoary Bat	Bat	28	36	27.5	NA	NA	80	93
73	Sharp-shinned Hawk	Bird	37	36	103	day	short	80	93
74	Eastern Red Bat	Bat	20	36	12.5	NA	NA	80	93
75	Unidentified Bird	Bird	26	36	NA	NA	NA	80	93
77	Eastern Red Bat	Bat	45	36	12.5	NA	NA	80	93
78	Hoary Bat	Bat	56	36	27.5	NA	NA	80	93
79	Hoary Bat	Bat	14	36	27.5	NA	NA	80	93
80	Hoary Bat	Bat	17	36	27.5	NA	NA	80	93
81	Red-tailed Hawk	Bird	53	4	1028	day	long	100	90
83	Eastern Red Bat	Bat	7	36	12.5	NA	NA	80	93
84	Hoary Bat	Bat	27	36	27.5	NA	NA	80	93
85	Red-eyed Vireo	Bird	1.6	36	20.7	night	long	80	93
86	Hoary Bat	Bat	27	36	27.5	NA	NA	80	93
87	Eastern Red Bat	Bat	23	36	12.5	NA	NA	80	93
88	Eastern Red Bat	Bat	19	36	12.5	NA	NA	80	93
89	Hoary Bat	Bat	9	36	27.5	NA	NA	80	93
90	Hoary Bat	Bat	41	36	27.5	NA	NA	80	93
91	Black-billed Cuckoo	Bird	6	2	45.8	night	long	80	77
92	Eastern Red Bat	Bat	8	36	12.5	NA	NA	80	93
93	Hoary Bat	Bat	11	36	27.5	NA	NA	80	93
96	Hoary Bat	Bat	33	36	27.5	NA	NA	80	93
97	Eastern Red Bat	Bat	52	36	12.5	NA	NA	80	93
98	Eastern Red Bat	Bat	13	36	12.5	NA	NA	80	93
99	Red-eyed Vireo	Bird	1	2	20.7	night	long	80	77
101	Hoary Bat	Bat	4.85	36	27.5	NA	NA	80	93
102	Hoary Bat	Bat	30	36	27.5	NA	NA	80	93
103	Hoary Bat	Bat	6	36	27.5	NA	NA	80	93
104	Hoary Bat	Bat	12	36	27.5	NA	NA	80	93
105	Hoary Bat	Bat	33	36	27.5	NA	NA	80	93
106	Hoary Bat	Bat	18	36	27.5	NA	NA	80	93
107	Hoary Bat	Bat	1.6	36	27.5	NA	NA	80	93
108	Silver-haired Bat	Bat	12	36	10	NA	NA	80	93
109	Red-breasted Nuthatch	Bird	31	36	11	day	short	80	93
110	Hoary Bat	Bat	8	36	27.5	NA	NA	80	93
111	Unidentified Songbird	Bird	5	2	NA	NA	NA	80	77
112	Eastern Red Bat	Bat	42	36	12.5	NA	NA	80	93
113	Hoary Bat	Bat	8	36	27.5	NA	NA	80	93
114	Yellow-bellied Flycatcher	Bird	45	4	11.5	night	long	100	90
116	Hoary Bat	Bat	33	36	27.5	NA	NA	80	93
120	Hoary Bat	Bat	43	36	27.5	NA	NA	80	93
121	American Redstart	Bird	66	5	7.2	night	long	80	96
122	Silver-haired Bat	Bat	42	36	10	NA	NA	80	93
123	Hoary Bat	Bat	40	36	27.5	NA	NA	80	93
124	Silver-haired Bat	Bat	6	36	10	NA	NA	80	93
125	Red-eyed Vireo	Bird	1	4	20.7	night	long	100	90
126	Hoary Bat	Bat	17	36	27.5	NA	NA	80	93
127	Silver-haired Bat	Bat	27	36	10	NA	NA	80	93
129	Hoary Bat	Bat	26	36	27.5	NA	NA	80	93
130	Turkey Vulture	Bird	0	5	1430	day	short	80	96
132	Hoary Bat	Bat	34	36	27.5	NA	NA	80	93
133	Yellow-bellied Flycatcher	Bird	32	4	11.5	night	long	100	90
134	Unidentified Bird	Bird	41	2	NA	NA	NA	80	77
135	Red-eyed Vireo	Bird	32.5	4	20.7	night	long	100	90
136	Wild Turkey	Bird	32	2	8600	none	none	80	77
138	Hoary Bat	Bat	28	36	27.5	NA	NA	80	93
139	Eastern Red Bat	Bat	16	36	12.5	NA	NA	80	93
140	Hoary Bat	Bat	12	36	27.5	NA	NA	80	93
141	Red-breasted Nuthatch	Bird	36	36	11	day	short	80	93
142	Blue-headed Vireo	Bird	3	2	15.3	night	long	80	77
143	Hoary Bat	Bat	36	36	27.5	NA	NA	80	93
144	Hoary Bat	Bat	46	36	27.5	NA	NA	80	93
145	Eastern Red Bat	Bat	31	36	12.5	NA	NA	80	93
146	Red-breasted Nuthatch	Bird	31	36	11	day	short	80	93
147	Hoary Bat	Bat	29	36	27.5	NA	NA	80	93
151	Hoary Bat	Bat	36	36	27.5	NA	NA	80	93
152	Red-eyed Vireo	Bird	26	4	20.7	night	long	100	90
155	Eastern Red Bat	Bat	40	36	12.5	NA	NA	80	93
156	Eastern Red Bat	Bat	11	36	12.5	NA	NA	80	93
157	Eastern Red Bat	Bat	12	36	12.5	NA	NA	80	93
158	Eastern Red Bat	Bat	44	36	12.5	NA	NA	80	93
159	Silver-haired Bat	Bat	10	36	10	NA	NA	80	93
160	Red-eyed Vireo	Bird	3.45	36	20.7	night	long	80	93
163	Silver-haired Bat	Bat	30	36	10	NA	NA	80	93
165	Silver-haired Bat	Bat	5	36	10	NA	NA	80	93
167	Eastern Red Bat	Bat	24	36	12.5	NA	NA	80	93
168	Blackpoll Warbler	Bird	47	36	10.3	night	long	80	93
169	Hoary Bat	Bat	27	36	27.5	NA	NA	80	93
170	Eastern Red Bat	Bat	21	36	12.5	NA	NA	80	93
171	Black-throated Blue Warbler	Bird	13	5	9	night	long	80	96
172	Silver-haired Bat	Bat	17	36	10	NA	NA	80	93
173	Tennessee Warbler	Bird	48	36	9.6	night	long	80	93
177	Silver-haired Bat	Bat	26	36	10	NA	NA	80	93
178	Silver-haired Bat	Bat	18	36	10	NA	NA	80	93
179	Magnolia Warbler	Bird	69	36	8.96	night	long	80	93
180	Silver-haired Bat	Bat	25	36	10	NA	NA	80	93
181	Unidentified Bird	Bird	40	36	NA	NA	NA	80	93
182	Philadelphia Vireo	Bird	40	5	12.2	night	long	80	96
189	Ruby-crowned Kinglet	Bird	51	36	6.9	night	long	80	93
190	Eastern Red Bat	Bat	5	36	12.5	NA	NA	80	93
191	Blue-headed Vireo	Bird	3	5	15.3	night	long	80	96
193	Eastern Red Bat	Bat	17	36	12.5	NA	NA	80	93
195	Hoary Bat	Bat	31	36	27.5	NA	NA	80	93
196	Hoary Bat	Bat	31	36	27.5	NA	NA	80	93
197	Magnolia Warbler	Bird	17	5	8.96	night	long	80	96
198	Magnolia Warbler	Bird	45	36	8.96	night	long	80	93
199	Unidentified Bird	Bird	32	36	NA	NA	NA	80	93
200	Hoary Bat	Bat	27	36	27.5	NA	NA	80	93
203	Eastern Red Bat	Bat	9	36	12.5	NA	NA	80	93
205	Red-eyed Vireo	Bird	42	5	20.7	night	long	80	96
208	Black-capped Chickadee	Bird	45	36	12.53	day	short	80	93
211	Golden-crowned Kinglet	Bird	49	36	6.3	night	short	80	93
212	White-throated Sparrow	Bird	34	5	31.4	night	short	80	96
213	Hoary Bat	Bat	45	36	27.5	NA	NA	80	93
214	Yellow-rumped Warbler	Bird	51	36	13.1	night	short	80	93
216	Unidentified Warbler	Bird	6	5	NA	NA	NA	80	96
217	Eastern Red Bat	Bat	12	36	12.5	NA	NA	80	93
219	Eastern Red Bat	Bat	38	36	12.5	NA	NA	80	93
220	Golden-crowned Kinglet	Bird	75	5	6.3	night	short	80	96
221	Unidentified Vireo	Bird	13	5	NA	NA	NA	80	96
223	Golden-crowned Kinglet	Bird	36	36	6.3	night	short	80	93
224	Golden-crowned Kinglet	Bird	45	5	6.3	night	short	80	96
225	Gadwall	Bird	43	5	908	night	short	80	96
226	Gadwall	Bird	46	5	908	night	short	80	96
227	Golden-crowned Kinglet	Bird	45	5	6.3	night	short	80	96
228	Red-tailed Hawk	Bird	10	5	1028	day	long	80	96
230	Ruffed Grouse	Bird	2	5	654.1	none	none	80	96
231	Ring-billed Gull	Bird	46	23	566		long	80	82.5
232	Turkey Vulture	Bird	28	5	1430	day	short	80	96
233	Yellow-bellied Sapsucker	Bird	44	2	50.3	night	short	80	77
234	Turkey Vulture	Bird	24	5	1430	day	short	80	96
235	Wild Turkey	Bird	20	2	8600	none	none	80	77
236	Ruby-crowned Kinglet	Bird	71	5	6.9	night	long	80	96
237	Unidentified Bird	Bird	18	2	NA	NA	NA	80	77
238	Blue-headed Vireo	Bird	35	5	15.3	night	long	80	96
239	Golden-crowned Kinglet	Bird	515	23	6.3	night	short	80	82.5
240	White-throated Sparrow	Bird	29	2	31.4	night	short	80	77
241	Hooded Merganser	Bird	43	23	554	night	short	80	82.5
242	Hooded Merganser	Bird	46	23	554	night	short	80	82.5
244	Unidentified Sparrow	Bird	5	2	NA	NA	NA	80	77
245	White-throated Sparrow	Bird	56	23	31.4	night	short	80	82.5
246	Field Sparrow	Bird	45.5	4	13.1	night	short	100	90
247	Golden-crowned Kinglet	Bird	23.5	4	6.3	night	short	100	90
248	Silver-haired Bat	Bat	22	23	10	NA	NA	80	82.5
250	White-eyed Vireo	Bird	26	2	12.5	night	short	80	77
253	Blue-headed Vireo	Bird	2	2	15.3	night	long	80	77
254	Dark-eyed Junco	Bird	39	2	21.4	night	short	80	77
255	Blue-headed Vireo	Bird	1	2	15.3	night	long	80	77
256	Purple Finch	Bird	22	2	26.01		short	80	77
258	White-throated Sparrow	Bird	21	23	31.4	night	short	80	82.5
260	White-throated Sparrow	Bird	21	23	31.4	night	short	80	82.5
261	Eastern Towhee	Bird	6	2	41.7	night	short	80	77
262	Gray Catbird	Bird	44	23	32.3	night	short	80	82.5
263	Yellow-rumped Warbler	Bird	48	2	13.1	night	short	80	77
264	Eastern Towhee	Bird	30	2	41.7	night	short	80	77
265	White-throated Sparrow	Bird	46	23	31.4	night	short	80	82.5
266	Golden-crowned Kinglet	Bird	39	5	6.3	night	short	80	96
267	White-throated Sparrow	Bird	29	5	31.4	night	short	80	96
268	Chestnut-sided Warbler	Bird	26	2	12.8	night	long	80	77
271	Canada Warbler	Bird	27	2	10.3	night	long	80	77
272	Hermit Thrush	Bird	35	2	28.3	night	long	80	77
274	White-throated Sparrow	Bird	12	2	31.4	night	short	80	77
276	Black-throated Blue Warbler	Bird	32	2	9	night	long	80	77
277	Yellow Warbler	Bird	51	23	10	night	long	80	82.5
278	Unidentified Songbird	Bird	24	2	NA	NA	NA	80	77
279	Canada Warbler	Bird	40	2	10.3	night	long	80	77
282	Veery	Bird	100	2	43.3	night	long	80	77
283	Common Yellowthroat	Bird	325	23	10.3	night	long	80	82.5
284	Red-eyed Vireo	Bird	33	5	20.7	night	long	80	96
285	Pine Warbler	Bird	75	2	11.9	night	short	80	77
286	American Redstart	Bird	23	2	7.2	night	long	80	77
287	Northern Parula	Bird	51	23	7.4	night	long	80	82.5
288	Unidentified Songbird	Bird	31	2	NA	NA	NA	80	77
289	American Redstart	Bird	37	2	7.2	night	long	80	77
294	Red-eyed Vireo	Bird	48	4	20.7	night	long	100	90
295	Red-eyed Vireo	Bird	30	5	20.7	night	long	80	96
297	Yellow-throated Vireo	Bird	33	23	18	night	long	80	82.5
301	Red-eyed Vireo	Bird	21	2	20.7	night	long	80	77
304	Blue-headed Vireo	Bird	6	2	15.3	night	long	80	77
306	Yellow-bellied Flycatcher	Bird	46	23	11.5	night	long	80	82.5
308	Red-eyed Vireo	Bird	3	2	20.7	night	long	80	77
311	Rock Pigeon	Bird	26	23	368.7	none	none	80	82.5
312	Red-eyed Vireo	Bird	48	23	20.7	night	long	80	82.5
314	Hoary Bat	Bat	20	23	27.5	NA	NA	80	82.5
315	Red-eyed Vireo	Bird	33	2	20.7	night	long	80	77
318	Wild Turkey	Bird	2	23	8600	none	none	80	82.5
321	Unidentified Vireo	Bird	41	2	NA	NA	NA	80	77
322	Hoary Bat	Bat	58	23	27.5	NA	NA	80	82.5
323	Red-eyed Vireo	Bird	3	2	20.7	night	long	80	77
324	Big Brown Bat	Bat	49	23	16.5	NA	NA	80	82.5
325	Little Brown Bat	Bat	21	23	6.5	NA	NA	80	82.5
327	Blue-headed Vireo	Bird	2	2	15.3	night	long	80	77
329	Blue-headed Vireo	Bird	2	2	15.3	night	long	80	77
331	Red-eyed Vireo	Bird	245	2	20.7	night	long	80	77
332	Big Brown Bat	Bat	42	23	16.5	NA	NA	80	82.5
333	Red-eyed Vireo	Bird	2	2	20.7	night	long	80	77
334	Unidentified Bat	Bat	2	23	NA	NA	NA	80	82.5
335	Hoary Bat	Bat	26	23	27.5	NA	NA	80	82.5
336	Ruffed Grouse	Bird	234	2	654.1	none	none	80	77
337	Eastern Red Bat	Bat	45	23	12.5	NA	NA	80	82.5
338	American Robin	Bird	30	2	77.3	night	short	80	77
340	Hoary Bat	Bat	34	23	27.5	NA	NA	80	82.5
341	Wild Turkey	Bird	51	23	8600	none	none	80	82.5
342	Sharp-shinned Hawk	Bird	27	5	103	day	short	80	96
344	Veery	Bird	1	2	43.3	night	long	80	77
346	Eastern Red Bat	Bat	24	23	12.5	NA	NA	80	82.5
347	Unidentified Thrush	Bird	39	2	NA	NA	NA	80	77
348	Eastern Red Bat	Bat	50	23	12.5	NA	NA	80	82.5
349	Red-eyed Vireo	Bird	2	4	20.7	night	long	100	90
351	Red-eyed Vireo	Bird	7	2	20.7	night	long	80	77
352	Rose-breasted Grosbeak	Bird	1	2	45.6	night	long	80	77
353	Red-winged Blackbird	Bird	32	2	70.5	day	short	80	77
357	Indigo Bunting	Bird	41	2	13.8	night	long	80	77
358	Blue-headed Vireo	Bird	3	5	15.3	night	long	80	96
360	Eastern Red Bat	Bat	8	23	12.5	NA	NA	80	82.5
361	Unidentified Sparrow	Bird	26	2	NA	NA	NA	80	77
362	Chipping Sparrow	Bird	0	2	12.1	night	short	80	77
363	Unidentified Bird	Bird	1	4	NA	NA	NA	100	90
365	Ruby-throated Hummingbird	Bird	0	2	3.08	day	long	80	77
366	Blue-headed Vireo	Bird	1	2	15.3	night	long	80	77
367	Red-eyed Vireo	Bird	1	4	20.7	night	long	100	90
369	Big Brown Bat	Bat	44	23	16.5	NA	NA	80	82.5
370	Silver-haired Bat	Bat	8	23	10	NA	NA	80	82.5
371	Red-eyed Vireo	Bird	16	2	20.7	night	long	80	77
372	Eastern Red Bat	Bat	8	23	12.5	NA	NA	80	82.5
373	Big Brown Bat	Bat	16	23	16.5	NA	NA	80	82.5
374	Red-eyed Vireo	Bird	0.5	4	20.7	night	long	100	90
375	Ovenbird	Bird	3	23	22.5	night	long	80	82.5
376	American Redstart	Bird	30	2	7.2	night	long	80	77
377	Big Brown Bat	Bat	58	23	16.5	NA	NA	80	82.5
378	Eastern Red Bat	Bat	43	23	12.5	NA	NA	80	82.5
379	White-eyed Vireo	Bird	4	2	12.5	night	short	80	77
380	Red-eyed Vireo	Bird	2	23	20.7	night	long	80	82.5
382	Ovenbird	Bird	45	23	22.5	night	long	80	82.5
383	Blue-headed Vireo	Bird	3	2	15.3	night	long	80	77
384	Red-eyed Vireo	Bird	16	23	20.7	night	long	80	82.5
385	Hoary Bat	Bat	45	23	27.5	NA	NA	80	82.5
386	Eastern Red Bat	Bat	38	23	12.5	NA	NA	80	82.5
387	Eastern Red Bat	Bat	69	23	12.5	NA	NA	80	82.5
390	Red-eyed Vireo	Bird	2	2	20.7	night	long	80	77
391	Hoary Bat	Bat	11	23	27.5	NA	NA	80	82.5
392	House Sparrow	Bird	389	23	29	none	none	80	82.5
395	Red-eyed Vireo	Bird	1	4	20.7	night	long	100	90
396	Red-eyed Vireo	Bird	2	4	20.7	night	long	100	90
399	Hoary Bat	Bat	54	23	27.5	NA	NA	80	82.5
400	Unidentified Songbird	Bird	32	2	NA	NA	NA	80	77
401	Silver-haired Bat	Bat	38	23	10	NA	NA	80	82.5
402	Silver-haired Bat	Bat	33	23	10	NA	NA	80	82.5
403	Ovenbird	Bird	24	23	22.5	night	long	80	82.5
404	Silver-haired Bat	Bat	21	23	10	NA	NA	80	82.5
405	Chimney Swift	Bird	16	5	23.6	day	long	80	96
406	Red-eyed Vireo	Bird	4	5	20.7	night	long	80	96
407	Red-eyed Vireo	Bird	3	5	20.7	night	long	80	96
408	Eastern Red Bat	Bat	36	23	12.5	NA	NA	80	82.5
409	Red-eyed Vireo	Bird	5	23	20.7	night	long	80	82.5
411	Black-throated Blue Warbler	Bird	28	2	9	night	long	80	77
413	Common Nighthawk	Bird	27	2	79.3	night	long	80	77
414	Hooded Warbler	Bird	35	2	10.3	night	long	80	77
415	Unidentified Vireo	Bird	27	2	NA	NA	NA	80	77
416	Silver-haired Bat	Bat	29	23	10	NA	NA	80	82.5
417	Silver-haired Bat	Bat	14	23	10	NA	NA	80	82.5
418	Hoary Bat	Bat	32	23	27.5	NA	NA	80	82.5
419	Hoary Bat	Bat	37	23	27.5	NA	NA	80	82.5
420	Black-throated Green Warbler	Bird	1	2	8.9	night	long	80	77
421	Hoary Bat	Bat	27	23	27.5	NA	NA	80	82.5
423	Red-eyed Vireo	Bird	29	23	20.7	night	long	80	82.5
424	Silver-haired Bat	Bat	25	23	10	NA	NA	80	82.5
426	Unidentified Warbler	Bird	33	2	NA	NA	NA	80	77
427	Eastern Red Bat	Bat	14	23	12.5	NA	NA	80	82.5
431	Big Brown Bat	Bat	17	23	16.5	NA	NA	80	82.5
437	Silver-haired Bat	Bat	36	23	10	NA	NA	80	82.5
438	Silver-haired Bat	Bat	28	23	10	NA	NA	80	82.5
443	Silver-haired Bat	Bat	5	23	10	NA	NA	80	82.5
444	Red-eyed Vireo	Bird	51	23	20.7	night	long	80	82.5
445	Silver-haired Bat	Bat	23	23	10	NA	NA	80	82.5
446	Eastern Red Bat	Bat	21	23	12.5	NA	NA	80	82.5
447	Red-eyed Vireo	Bird	32	2	20.7	night	long	80	77
448	Silver-haired Bat	Bat	15	23	10	NA	NA	80	82.5
449	Silver-haired Bat	Bat	0	23	10	NA	NA	80	82.5
450	Unidentified Songbird	Bird	27	2	NA	NA	NA	80	77
451	Hoary Bat	Bat	18	23	27.5	NA	NA	80	82.5
452	Hoary Bat	Bat	19	23	27.5	NA	NA	80	82.5
453	Ovenbird	Bird	25	2	22.5	night	long	80	77
458	Hoary Bat	Bat	22	23	27.5	NA	NA	80	82.5
459	Hoary Bat	Bat	35	23	27.5	NA	NA	80	82.5
460	Silver-haired Bat	Bat	25	23	10	NA	NA	80	82.5
461	Black-and-white Warbler	Bird	39	23	10.8	night	long	80	82.5
464	Sora	Bird	16	2	88	night	long	80	77
466	Pied-billed Grebe	Bird	28	2	474	night	long	80	77
469	Red-eyed Vireo	Bird	4	23	20.7	night	long	80	82.5
470	American Woodcock	Bird	39	2	155.8	night	short	80	77
471	Blackpoll Warbler	Bird	36	23	10.3	night	long	80	82.5
472	Hoary Bat	Bat	38	23	27.5	NA	NA	80	82.5
473	Red-eyed Vireo	Bird	5	23	20.7	night	long	80	82.5
475	American Redstart	Bird	42	2	7.2	night	long	80	77
476	Common Yellowthroat	Bird	0	2	10.3	night	long	80	77
477	Hoary Bat	Bat	25	23	27.5	NA	NA	80	82.5
479	Tennessee Warbler	Bird	35	2	9.6	night	long	80	77
480	Unidentified Thrush	Bird	20	2	NA	NA	NA	80	77
481	Hoary Bat	Bat	17	23	27.5	NA	NA	80	82.5
483	Unidentified Vireo	Bird	28	23	NA	NA	NA	80	82.5
484	Hoary Bat	Bat	13	23	27.5	NA	NA	80	82.5
486	Blackpoll Warbler	Bird	43	23	10.3	night	long	80	82.5
487	Unidentified Bird	Bird	13	23	NA	NA	NA	80	82.5
488	Philadelphia Vireo	Bird	2.5	4	12.2	night	long	100	90
489	Blackpoll Warbler	Bird	32	2	10.3	night	long	80	77
490	American Redstart	Bird	31	2	7.2	night	long	80	77
491	American Woodcock	Bird	2	2	155.8	night	short	80	77
492	Silver-haired Bat	Bat	58	23	10	NA	NA	80	82.5
493	Hoary Bat	Bat	21	23	27.5	NA	NA	80	82.5
500	Unidentified Songbird	Bird	32	2	NA	NA	NA	80	77
519	Red-eyed Vireo	Bird	190	2	20.7	night	long	80	77
544	Black-throated Blue Warbler	Bird	13	2	9	night	long	80	77
556	Ovenbird	Bird	32	2	22.5	night	long	80	77
557	Eastern Red Bat	Bat	39	23	12.5	NA	NA	80	82.5
558	Silver-haired Bat	Bat	15	23	10	NA	NA	80	82.5
561	Unidentified Warbler	Bird	28	4	NA	NA	NA	100	90
564	Silver-haired Bat	Bat	18	23	10	NA	NA	80	82.5
565	Unidentified Songbird	Bird	21	2	NA	NA	NA	80	77
567	Wild Turkey	Bird	15	23	8600	none	none	80	82.5
568	Cedar Waxwing	Bird	14	2	35.1	day	long	80	77
569	Golden-crowned Kinglet	Bird	40	23	6.3	night	short	80	82.5
572	Turkey Vulture	Bird	45	5	1430	day	short	80	96
574	Red-eyed Vireo	Bird	35	2	20.7	night	long	80	77
577	Cedar Waxwing	Bird	32	2	35.1	day	long	80	77
580	Unidentified Blackbird	Bird	23	2	NA	NA	NA	80	77
581	Unidentified Warbler	Bird	20	2	NA	NA	NA	80	77
583	Hoary Bat	Bat	17	23	27.5	NA	NA	80	82.5
584	Canada Warbler	Bird	40	2	10.3	night	long	80	77
585	Common Yellowthroat	Bird	17	2	10.3	night	long	80	77
586	Unidentified Bird	Bird	43	23	NA	NA	NA	80	82.5
588	Golden-crowned Kinglet	Bird	26	23	6.3	night	short	80	82.5
589	Dark-eyed Junco	Bird	30	2	21.4	night	short	80	77
590	Unidentified Sparrow	Bird	12	23	NA	NA	NA	80	82.5
591	Yellow-bellied Sapsucker	Bird	28	2	50.3	night	short	80	77
593	Golden-crowned Kinglet	Bird	27	23	6.3	night	short	80	82.5
595	Sharp-shinned Hawk	Bird	39	2	103	day	short	80	77
596	Silver-haired Bat	Bat	64	23	10	NA	NA	80	82.5
597	Golden-crowned Kinglet	Bird	23	2	6.3	night	short	80	77
599	Golden-crowned Kinglet	Bird	21	23	6.3	night	short	80	82.5
600	Golden-crowned Kinglet	Bird	54	23	6.3	night	short	80	82.5
601	Yellow-rumped Warbler	Bird	60	2	13.1	night	short	80	77
602	Blue-headed Vireo	Bird	37	23	15.3	night	long	80	82.5
603	Blue-headed Vireo	Bird	2	23	15.3	night	long	80	82.5
605	Unidentified Bird	Bird	17	4	NA	NA	NA	100	90
606	Unidentified Vireo	Bird	2	23	NA	NA	NA	80	82.5
607	Ruby-crowned Kinglet	Bird	39	2	6.9	night	long	80	77
608	Field Sparrow	Bird	68	23	13.1	night	short	80	82.5
609	Golden-crowned Kinglet	Bird	46	23	6.3	night	short	80	82.5
610	Silver-haired Bat	Bat	45	23	10	NA	NA	80	82.5
611	Common Yellowthroat	Bird	24	2	10.3	night	long	80	77
615	Black-throated Blue Warbler	Bird	61	5	9	night	long	80	96
617	Golden-crowned Kinglet	Bird	47	23	6.3	night	short	80	82.5
618	Golden-crowned Kinglet	Bird	11	23	6.3	night	short	80	82.5
619	Dark-eyed Junco	Bird	120	23	21.4	night	short	80	82.5
620	White-throated Sparrow	Bird	17	2	31.4	night	short	80	77
621	White-throated Sparrow	Bird	42	23	31.4	night	short	80	82.5
622	Unidentified Songbird	Bird	22	2	NA	NA	NA	80	77
623	Yellow-rumped Warbler	Bird	30	5	13.1	night	short	80	96
626	Unidentified Songbird	Bird	3	23	NA	NA	NA	80	82.5
627	Golden-crowned Kinglet	Bird	31	2	6.3	night	short	80	77
629	Brown Creeper	Bird	3	23	8.4	night	short	80	82.5
630	Redhead	Bird	68	23	1078		long	80	82.5
631	Ring-necked Duck	Bird	32	24	768.4	night	long	78	80
633	Turkey Vulture	Bird	19.8	24	1430	day	short	78	80
635	American Woodcock	Bird	24	2	155.8	night	short	80	77
636	American Woodcock	Bird	23	2	155.8	night	short	80	77
637	Yellow-bellied Sapsucker	Bird	35	2	50.3	night	short	80	77
638	Golden-crowned Kinglet	Bird	39	2	6.3	night	short	80	77
641	Ruffed Grouse	Bird	6	2	654.1	none	none	80	77
647	American Robin	Bird	32	2	77.3	night	short	80	77
658	Yellow-breasted Chat	Bird	26	2	25.6	night	short	80	77
659	Magnolia Warbler	Bird	12	2	8.96	night	long	80	77
661	Golden-crowned Kinglet	Bird	52	31	6.3	night	short	80	93
663	Red-eyed Vireo	Bird	12	2	20.7	night	long	80	77
664	Black-throated Green Warbler	Bird	25	2	8.9	night	long	80	77
668	Red-eyed Vireo	Bird	31	2	20.7	night	long	80	77
669	White-throated Sparrow	Bird	1.5	31	31.4	night	short	80	93
677	Broad-winged Hawk	Bird	27.7	24	357	day	long	78	80
679	Tree Swallow	Bird	33	31	21.3	day	long	80	93
682	Least Flycatcher	Bird	0	2	10.4		long	80	77
686	Magnolia Warbler	Bird	35	31	8.96	night	long	80	93
688	American Woodcock	Bird	2	2	155.8	night	short	80	77
689	Magnolia Warbler	Bird	21	31	8.96	night	long	80	93
694	Ruby-throated Hummingbird	Bird	4.6	24	3.08	day	long	78	80
700	Northern Parula	Bird	26	31	7.4	night	long	80	93
703	Red-eyed Vireo	Bird	22	2	20.7	night	long	80	77
704	Black-throated Blue Warbler	Bird	25	31	9	night	long	80	93
708	Blue-headed Vireo	Bird	1	2	15.3	night	long	80	77
719	Unidentified Songbird	Bird	24	2	NA	NA	NA	80	77
720	Hoary Bat	Bat	17	31	27.5	NA	NA	80	93
724	Red-eyed Vireo	Bird	17	31	20.7	night	long	80	93
726	Red-eyed Vireo	Bird	49	31	20.7	night	long	80	93
727	Broad-winged Hawk	Bird	15	2	357	day	long	80	77
729	Blue-headed Vireo	Bird	3	2	15.3	night	long	80	77
731	Unidentified Sparrow	Bird	1	2	NA	NA	NA	80	77
733	Black-billed Cuckoo	Bird	120	2	45.8	night	long	80	77
734	Unidentified Vireo	Bird	2	2	NA	NA	NA	80	77
738	Black-and-white Warbler	Bird	0.6	24	10.8	night	long	78	80
739	Mourning Dove	Bird	28	2	130	day	short	80	77
741	Veery	Bird	1.5	2	43.3	night	long	80	77
748	Big Brown Bat	Bat	41.4	24	16.5	NA	NA	78	80
749	Ruby-throated Hummingbird	Bird	0	2	3.08	day	long	80	77
750	Red-tailed Hawk	Bird	31	2	1028	day	long	80	77
754	American Woodcock	Bird	2	2	155.8	night	short	80	77
756	Hoary Bat	Bat	18	31	27.5	NA	NA	80	93
758	Blue-headed Vireo	Bird	0.05	2	15.3	night	long	80	77
761	Turkey Vulture	Bird	22.9	24	1430	day	short	78	80
762	Eastern Red Bat	Bat	0.3	24	12.5	NA	NA	78	80
767	Hoary Bat	Bat	6.1	24	27.5	NA	NA	78	80
768	Red-tailed Hawk	Bird	30.5	5	1028	day	long	80	96
769	Hoary Bat	Bat	6.1	24	27.5	NA	NA	78	80
770	Hoary Bat	Bat	6	31	27.5	NA	NA	80	93
772	Eastern Red Bat	Bat	30.5	24	12.5	NA	NA	78	80
773	Red-eyed Vireo	Bird	1	2	20.7	night	long	80	77
775	Ruffed Grouse	Bird	1	2	654.1	none	none	80	77
776	Hoary Bat	Bat	16	31	27.5	NA	NA	80	93
778	Hoary Bat	Bat	27	31	27.5	NA	NA	80	93
779	Hoary Bat	Bat	0	31	27.5	NA	NA	80	93
784	Blue-headed Vireo	Bird	1	2	15.3	night	long	80	77
785	Red-tailed Hawk	Bird	30	2	1028	day	long	80	77
788	Unidentified Warbler	Bird	9	2	NA	NA	NA	80	77
789	Silver-haired Bat	Bat	6	31	10	NA	NA	80	93
792	Chestnut-sided Warbler	Bird	39	31	12.8	night	long	80	93
794	Northern Waterthrush	Bird	35	31	15.9	night	long	80	93
805	Hoary Bat	Bat	25.9	24	27.5	NA	NA	78	80
808	Veery	Bird	25	2	43.3	night	long	80	77
809	Brown Thrasher	Bird	35	2	68.8	night	short	80	77
810	American Redstart	Bird	35	2	7.2	night	long	80	77
813	Black-throated Blue Warbler	Bird	19	2	9	night	long	80	77
814	Blackburnian Warbler	Bird	7	2	10.1	night	long	80	77
816	Red-eyed Vireo	Bird	21	31	20.7	night	long	80	93
819	Hoary Bat	Bat	0.3	24	27.5	NA	NA	78	80
822	Yellow-billed Cuckoo	Bird	35	2	58.8	night	long	80	77
828	Unidentified Songbird	Bird	23	2	NA	NA	NA	80	77
829	Red-eyed Vireo	Bird	240	2	20.7	night	long	80	77
836	Red-eyed Vireo	Bird	0	31	20.7	night	long	80	93
837	Unidentified Warbler	Bird	15	2	NA	NA	NA	80	77
838	Black-and-white Warbler	Bird	0	2	10.8	night	long	80	77
839	Unidentified Songbird	Bird	29	2	NA	NA	NA	80	77
840	Red-eyed Vireo	Bird	29	2	20.7	night	long	80	77
841	Yellow-bellied Flycatcher	Bird	31	2	11.5	night	long	80	77
842	Red-eyed Vireo	Bird	30	2	20.7	night	long	80	77
844	Red-eyed Vireo	Bird	7	31	20.7	night	long	80	93
850	Blackpoll Warbler	Bird	26	31	10.3	night	long	80	93
852	Black-throated Blue Warbler	Bird	25	2	9	night	long	80	77
856	Philadelphia Vireo	Bird	20	2	12.2	night	long	80	77
857	Hoary Bat	Bat	18.3	24	27.5	NA	NA	78	80
859	Red-eyed Vireo	Bird	29	2	20.7	night	long	80	77
860	Cape May Warbler	Bird	41	2	11.1	night	long	80	77
866	Black-billed Cuckoo	Bird	17	2	45.8	night	long	80	77
867	Black-throated Blue Warbler	Bird	39	31	9	night	long	80	93
868	Unidentified Warbler	Bird	4	31	NA	NA	NA	80	93
869	Black-and-white Warbler	Bird	6	31	10.8	night	long	80	93
870	Black-throated Blue Warbler	Bird	20	31	9	night	long	80	93
871	Red-eyed Vireo	Bird	35	31	20.7	night	long	80	93
872	Magnolia Warbler	Bird	33	31	8.96	night	long	80	93
873	Brown Creeper	Bird	27	31	8.4	night	short	80	93
874	Magnolia Warbler	Bird	15	31	8.96	night	long	80	93
875	Black-throated Blue Warbler	Bird	14	31	9	night	long	80	93
876	Black-and-white Warbler	Bird	18	31	10.8	night	long	80	93
877	Magnolia Warbler	Bird	17	31	8.96	night	long	80	93
878	Black-throated Blue Warbler	Bird	20	31	9	night	long	80	93
879	Black-throated Blue Warbler	Bird	40	31	9	night	long	80	93
880	Magnolia Warbler	Bird	40	31	8.96	night	long	80	93
881	Red-eyed Vireo	Bird	14	31	20.7	night	long	80	93
882	Golden-crowned Kinglet	Bird	14	31	6.3	night	short	80	93
883	Magnolia Warbler	Bird	27	31	8.96	night	long	80	93
884	Magnolia Warbler	Bird	27	31	8.96	night	long	80	93
885	Northern Parula	Bird	24	31	7.4	night	long	80	93
886	Common Yellowthroat	Bird	18	31	10.3	night	long	80	93
887	Red-eyed Vireo	Bird	17	31	20.7	night	long	80	93
888	Common Yellowthroat	Bird	8	31	10.3	night	long	80	93
889	Magnolia Warbler	Bird	30	31	8.96	night	long	80	93
890	Black-throated Green Warbler	Bird	0	31	8.9	night	long	80	93
891	Black-throated Blue Warbler	Bird	32	31	9	night	long	80	93
892	Red-eyed Vireo	Bird	6	31	20.7	night	long	80	93
893	Golden-crowned Kinglet	Bird	24	31	6.3	night	short	80	93
894	Black-and-white Warbler	Bird	45	31	10.8	night	long	80	93
895	Red-eyed Vireo	Bird	18	31	20.7	night	long	80	93
896	Red-eyed Vireo	Bird	27	31	20.7	night	long	80	93
897	Red-eyed Vireo	Bird	20	31	20.7	night	long	80	93
898	Wood Thrush	Bird	26	31	47.8	night	long	80	93
899	Magnolia Warbler	Bird	20	31	8.96	night	long	80	93
900	Mourning Warbler	Bird	34	31	12.3	night	long	80	93
903	Magnolia Warbler	Bird	35	31	8.96	night	long	80	93
904	Chestnut-sided Warbler	Bird	35	31	12.8	night	long	80	93
905	Yellow-bellied Sapsucker	Bird	3	31	50.3	night	short	80	93
906	Red-eyed Vireo	Bird	18	31	20.7	night	long	80	93
907	Golden-crowned Kinglet	Bird	12	31	6.3	night	short	80	93
908	Black-throated Blue Warbler	Bird	46	31	9	night	long	80	93
909	Black-throated Green Warbler	Bird	42	31	8.9	night	long	80	93
910	Unidentified Warbler	Bird	4	31	NA	NA	NA	80	93
911	Common Yellowthroat	Bird	22	31	10.3	night	long	80	93
912	Magnolia Warbler	Bird	18	31	8.96	night	long	80	93
913	Golden-crowned Kinglet	Bird	31	31	6.3	night	short	80	93
914	Common Yellowthroat	Bird	2	31	10.3	night	long	80	93
915	Red-eyed Vireo	Bird	29	31	20.7	night	long	80	93
916	Yellow-bellied Sapsucker	Bird	15	31	50.3	night	short	80	93
917	Magnolia Warbler	Bird	28	31	8.96	night	long	80	93
918	Common Yellowthroat	Bird	24	31	10.3	night	long	80	93
919	Magnolia Warbler	Bird	27	31	8.96	night	long	80	93
920	Black-throated Blue Warbler	Bird	21	31	9	night	long	80	93
923	Blackburnian Warbler	Bird	32	31	10.1	night	long	80	93
924	Song Sparrow	Bird	32	31	25	night	short	80	93
925	White-throated Sparrow	Bird	18	31	31.4	night	short	80	93
926	Magnolia Warbler	Bird	14	31	8.96	night	long	80	93
927	Unidentified Warbler	Bird	25	31	NA	NA	NA	80	93
928	Unidentified Songbird	Bird	39	31	NA	NA	NA	80	93
929	Magnolia Warbler	Bird	28	31	8.96	night	long	80	93
930	Common Yellowthroat	Bird	26	31	10.3	night	long	80	93
931	Black-throated Green Warbler	Bird	21	31	8.9	night	long	80	93
932	Red-eyed Vireo	Bird	45	31	20.7	night	long	80	93
933	Black-throated Blue Warbler	Bird	50	31	9	night	long	80	93
934	Black-throated Green Warbler	Bird	20	31	8.9	night	long	80	93
939	Red-eyed Vireo	Bird	35	2	20.7	night	long	80	77
941	Magnolia Warbler	Bird	54	31	8.96	night	long	80	93
942	Unidentified Warbler	Bird	35	31	NA	NA	NA	80	93
943	American Redstart	Bird	28	31	7.2	night	long	80	93
944	Unidentified Songbird	Bird	18	31	NA	NA	NA	80	93
945	Unidentified Songbird	Bird	35	31	NA	NA	NA	80	93
949	Magnolia Warbler	Bird	37	31	8.96	night	long	80	93
950	Black-throated Blue Warbler	Bird	4	31	9	night	long	80	93
951	Yellow Warbler	Bird	31	31	10	night	long	80	93
952	Red-eyed Vireo	Bird	23	31	20.7	night	long	80	93
953	Black-throated Blue Warbler	Bird	9	31	9	night	long	80	93
954	Red-eyed Vireo	Bird	31	31	20.7	night	long	80	93
955	Common Yellowthroat	Bird	27	31	10.3	night	long	80	93
956	Red-breasted Nuthatch	Bird	10	31	11	day	short	80	93
957	Magnolia Warbler	Bird	22	31	8.96	night	long	80	93
958	Common Yellowthroat	Bird	3	31	10.3	night	long	80	93
959	Red-eyed Vireo	Bird	2	31	20.7	night	long	80	93
967	Hoary Bat	Bat	0.3	24	27.5	NA	NA	78	80
968	Red-eyed Vireo	Bird	24	2	20.7	night	long	80	77
969	Unidentified Songbird	Bird	40	31	NA	NA	NA	80	93
970	Magnolia Warbler	Bird	15	31	8.96	night	long	80	93
976	Hermit Thrush	Bird	30	2	28.3	night	long	80	77
978	Wood Thrush	Bird	14	2	47.8	night	long	80	77
979	Wood Thrush	Bird	14	2	47.8	night	long	80	77
986	Ruby-crowned Kinglet	Bird	14	2	6.9	night	long	80	77
987	Common Yellowthroat	Bird	33	2	10.3	night	long	80	77
992	Blackburnian Warbler	Bird	32	2	10.1	night	long	80	77
993	Wood Thrush	Bird	10	2	47.8	night	long	80	77
994	Fox Sparrow	Bird	36	2	32.5	night	short	80	77
995	Yellow-throated Warbler	Bird	33	2	9.92	night	short	80	77
996	Dark-eyed Junco	Bird	4	2	21.4	night	short	80	77
1013	Yellow-rumped Warbler	Bird	18	2	13.1	night	short	80	77
1014	Golden-crowned Kinglet	Bird	27	2	6.3	night	short	80	77
1021	Dark-eyed Junco	Bird	16	2	21.4	night	short	80	77
1022	Golden-crowned Kinglet	Bird	40	2	6.3	night	short	80	77
1024	Golden-crowned Kinglet	Bird	65	2	6.3	night	short	80	77
1027	Yellow-rumped Warbler	Bird	1	18	13.1	night	short	80	82.5
1044	Red-eyed Vireo	Bird	35	18	20.7	night	long	80	82.5
1049	Red-eyed Vireo	Bird	0.3	24	20.7	night	long	78	80
1050	Red-eyed Vireo	Bird	0.3	24	20.7	night	long	78	80
1055	Blackpoll Warbler	Bird	2	18	10.3	night	long	80	82.5
1056	Blackpoll Warbler	Bird	2	18	10.3	night	long	80	82.5
1059	Unidentified Songbird	Bird	22	18	NA	NA	NA	80	82.5
1060	Red-tailed Hawk	Bird	56	18	1028	day	long	80	82.5
1062	Turkey Vulture	Bird	26	18	1430	day	short	80	82.5
1069	Red-tailed Hawk	Bird	12	18	1028	day	long	80	82.5
1076	Hoary Bat	Bat	22.3	24	27.5	NA	NA	78	80
1083	Wild Turkey	Bird	41	18	8600	none	none	80	82.5
1084	Red-eyed Vireo	Bird	1	18	20.7	night	long	80	82.5
1086	Black Vulture	Bird	3.7	24	1989	day	short	78	80
1089	Red-tailed Hawk	Bird	36	18	1028	day	long	80	82.5
1091	Red-eyed Vireo	Bird	3	5	20.7	night	long	80	96
1105	Cedar Waxwing	Bird	9	18	35.1	day	long	80	82.5
1109	Eastern Red Bat	Bat	6.4	24	12.5	NA	NA	78	80
1114	Red-tailed Hawk	Bird	52.1	24	1028	day	long	78	80
1115	Red-eyed Vireo	Bird	5	18	20.7	night	long	80	82.5
1116	Eastern Red Bat	Bat	0.5	24	12.5	NA	NA	78	80
1117	Hoary Bat	Bat	17.4	24	27.5	NA	NA	78	80
1120	Tennessee Warbler	Bird	0.9	24	9.6	night	long	78	80
1121	Hoary Bat	Bat	39.3	24	27.5	NA	NA	78	80
1122	Hoary Bat	Bat	9.8	24	27.5	NA	NA	78	80
1123	Hoary Bat	Bat	0.2	24	27.5	NA	NA	78	80
1131	Red-eyed Vireo	Bird	24	18	20.7	night	long	80	82.5
1136	Cedar Waxwing	Bird	14	18	35.1	day	long	80	82.5
1137	Turkey Vulture	Bird	18.6	24	1430	day	short	78	80
1167	Black-throated Blue Warbler	Bird	48	18	9	night	long	80	82.5
1168	Common Yellowthroat	Bird	34	18	10.3	night	long	80	82.5
1177	Black Vulture	Bird	15.2	24	1989	day	short	78	80
1182	Golden-crowned Kinglet	Bird	1	18	6.3	night	short	80	82.5
1190	Red-tailed Hawk	Bird	11.9	24	1028	day	long	78	80
1193	Wood Duck	Bird	32	18	694	night	short	80	82.5
1194	Yellow-rumped Warbler	Bird	10	18	13.1	night	short	80	82.5
1195	Golden-crowned Kinglet	Bird	24	18	6.3	night	short	80	82.5
1196	Silver-haired Bat	Bat	0.3	24	10	NA	NA	78	80
1224	Silver-haired Bat	Bat	17	24	10	NA	NA	78	80
1240	Red-tailed Hawk	Bird	55.5	24	1028	day	long	78	80
1248	Hoary Bat	Bat	36.2	24	27.5	NA	NA	78	80
1250	Hoary Bat	Bat	27.8	24	27.5	NA	NA	78	80
1251	Big Brown Bat	Bat	2.47	24	16.5	NA	NA	78	80
1252	Turkey Vulture	Bird	69.4	24	1430	day	short	78	80
1256	Red-eyed Vireo	Bird	1.5	24	20.7	night	long	78	80
1284	Black-and-white Warbler	Bird	38.6	24	10.8	night	long	78	80
1288	Eastern Red Bat	Bat	32.4	24	12.5	NA	NA	78	80
1289	Hoary Bat	Bat	7.8	24	27.5	NA	NA	78	80
1329	Unidentified Hawk	Bird	3	24	NA	NA	NA	78	80
1330	Eastern Red Bat	Bat	61	24	12.5	NA	NA	78	80
1331	Eastern Red Bat	Bat	32.9	24	12.5	NA	NA	78	80
1333	Turkey Vulture	Bird	80.8	24	1430	day	short	78	80
1340	Turkey Vulture	Bird	25.9	24	1430	day	short	78	80
1341	Black-billed Cuckoo	Bird	0.9	24	45.8	night	long	78	80
1344	Red-tailed Hawk	Bird	35.1	24	1028	day	long	78	80
1348	Red-eyed Vireo	Bird	0.6	24	20.7	night	long	78	80
1349	Silver-haired Bat	Bat	24.7	24	10	NA	NA	78	80
1350	Red-eyed Vireo	Bird	0.9	24	20.7	night	long	78	80
1351	Eastern Red Bat	Bat	45.7	24	12.5	NA	NA	78	80
1355	Red-tailed Hawk	Bird	33.8	24	1028	day	long	78	80
1429	Unidentified Songbird	Bird	76	41	NA	NA	NA	80	77
1430	Unidentified Songbird	Bird	37	32	NA	NA	NA	80	77
1431	Unidentified Songbird	Bird	62	32	NA	NA	NA	80	77
1432	Unidentified Songbird	Bird	52	32	NA	NA	NA	80	77
1433	Unidentified Songbird	Bird	6	32	NA	NA	NA	80	77
1434	Yellow-rumped Warbler	Bird	52	3	13.1	night	short	95	100
1435	Red-eyed Vireo	Bird	47	41	20.7	night	long	80	77
1436	Blue-headed Vireo	Bird	59	32	15.3	night	long	80	77
1437	Magnolia Warbler	Bird	76	3	8.96	night	long	95	100
1438	Unidentified Songbird	Bird	29	32	NA	NA	NA	80	77
1439	Black-and-white Warbler	Bird	31	3	10.8	night	long	95	100
1440	Black-throated Green Warbler	Bird	49	3	8.9	night	long	95	100
1441	Common Yellowthroat	Bird	51	3	10.3	night	long	95	100
1443	Northern Waterthrush	Bird	47	3	15.9	night	long	95	100
1444	Northern Parula	Bird	31	3	7.4	night	long	95	100
1445	Ovenbird	Bird	25	3	22.5	night	long	95	100
1446	Black-throated Green Warbler	Bird	31	41	8.9	night	long	80	77
1447	Red-eyed Vireo	Bird	31	41	20.7	night	long	80	77
1448	Black-throated Green Warbler	Bird	35	41	8.9	night	long	80	77
1449	Red-eyed Vireo	Bird	23	41	20.7	night	long	80	77
1450	Northern Parula	Bird	32	41	7.4	night	long	80	77
1451	Chestnut-sided Warbler	Bird	51	3	12.8	night	long	95	100
1452	Unidentified Warbler	Bird	21	3	NA	NA	NA	95	100
1453	Red-eyed Vireo	Bird	40	32	20.7	night	long	80	77
1454	Magnolia Warbler	Bird	13	32	8.96	night	long	80	77
1455	Red-eyed Vireo	Bird	26	32	20.7	night	long	80	77
1456	Red-eyed Vireo	Bird	17	32	20.7	night	long	80	77
1457	Unidentified Songbird	Bird	31	32	NA	NA	NA	80	77
1458	Magnolia Warbler	Bird	9	32	8.96	night	long	80	77
1459	Unidentified Songbird	Bird	19	41	NA	NA	NA	80	77
1460	Red-eyed Vireo	Bird	2	3	20.7	night	long	95	100
1461	Unidentified Songbird	Bird	17	3	NA	NA	NA	95	100
1462	Red-eyed Vireo	Bird	31	32	20.7	night	long	80	77
1463	Unidentified Songbird	Bird	51	32	NA	NA	NA	80	77
1464	Red-eyed Vireo	Bird	16	32	20.7	night	long	80	77
1465	Red-eyed Vireo	Bird	15	32	20.7	night	long	80	77
1466	Red-eyed Vireo	Bird	17	32	20.7	night	long	80	77
1467	Unidentified Songbird	Bird	5	32	NA	NA	NA	80	77
1468	Unidentified Songbird	Bird	7	32	NA	NA	NA	80	77
1469	Unidentified Songbird	Bird	32	32	NA	NA	NA	80	77
1470	Red-eyed Vireo	Bird	9	32	20.7	night	long	80	77
1471	Unidentified Songbird	Bird	45	41	NA	NA	NA	80	77
1472	Hoary Bat	Bat	20	32	27.5	NA	NA	80	77
1473	Red-eyed Vireo	Bird	79	3	20.7	night	long	95	100
1474	Hoary Bat	Bat	33	41	27.5	NA	NA	80	77
1475	Unidentified Songbird	Bird	16	41	NA	NA	NA	80	77
1476	Unidentified Songbird	Bird	1	41	NA	NA	NA	80	77
1477	Unidentified Songbird	Bird	12	41	NA	NA	NA	80	77
1478	Unidentified Songbird	Bird	8	41	NA	NA	NA	80	77
1479	Unidentified Songbird	Bird	8	41	NA	NA	NA	80	77
1480	Unidentified Songbird	Bird	51	32	NA	NA	NA	80	77
1481	Silver-haired Bat	Bat	21	3	10	NA	NA	95	100
1482	Hoary Bat	Bat	13	3	27.5	NA	NA	95	100
1483	Red-eyed Vireo	Bird	6	3	20.7	night	long	95	100
1484	Red-eyed Vireo	Bird	6	32	20.7	night	long	80	77
1486	Yellow-bellied Flycatcher	Bird	13	32	11.5	night	long	80	77
1487	Magnolia Warbler	Bird	3	41	8.96	night	long	80	77
1488	Red-eyed Vireo	Bird	22	41	20.7	night	long	80	77
1489	Black-throated Green Warbler	Bird	25	41	8.9	night	long	80	77
1490	Magnolia Warbler	Bird	12	41	8.96	night	long	80	77
1491	Unidentified Songbird	Bird	45	3	NA	NA	NA	95	100
1492	Unidentified Songbird	Bird	58	3	NA	NA	NA	95	100
1493	Hoary Bat	Bat	25	32	27.5	NA	NA	80	77
1494	Red-eyed Vireo	Bird	4	32	20.7	night	long	80	77
1495	Hoary Bat	Bat	15	3	27.5	NA	NA	95	100
1496	Unidentified Sparrow	Bird	41	3	NA	NA	NA	95	100
1497	Unidentified Songbird	Bird	64	3	NA	NA	NA	95	100
1498	Pine Warbler	Bird	27	3	11.9	night	short	95	100
1499	Magnolia Warbler	Bird	10	32	8.96	night	long	80	77
1500	Red-eyed Vireo	Bird	68	3	20.7	night	long	95	100
1501	Northern Parula	Bird	50	3	7.4	night	long	95	100
1502	Brown-headed Cowbird	Bird	26	2	47.5	day	short	80	77
1503	Northern Flicker	Bird	26	2	161.1	night	short	80	77
1504	Yellow-bellied Sapsucker	Bird	18	2	50.3	night	short	80	77
1505	Savannah Sparrow	Bird	17	2	19	night	long	80	77
1506	Hermit Thrush	Bird	36	2	28.3	night	long	80	77
1507	Wood Thrush	Bird	25	2	47.8	night	long	80	77
1508	Black-and-white Warbler	Bird	25	2	10.8	night	long	80	77
1509	Wood Thrush	Bird	23	2	47.8	night	long	80	77
1510	Red-eyed Vireo	Bird	32	2	20.7	night	long	80	77
1511	Eastern Towhee	Bird	0	2	41.7	night	short	80	77
1512	Scarlet Tanager	Bird	38	2	25	night	long	80	77
1513	Red-eyed Vireo	Bird	10	2	20.7	night	long	80	77
1514	Northern Flicker	Bird	39	2	161.1	night	short	80	77
1515	Red-eyed Vireo	Bird	38	2	20.7	night	long	80	77
1516	Red-eyed Vireo	Bird	18	2	20.7	night	long	80	77
1517	Blackpoll Warbler	Bird	19	2	10.3	night	long	80	77
1518	Red-eyed Vireo	Bird	2	2	20.7	night	long	80	77
1519	Red-eyed Vireo	Bird	25	2	20.7	night	long	80	77
1520	Red-eyed Vireo	Bird	1	2	20.7	night	long	80	77
2670	Golden-crowned Kinglet	Bird	25	31	6.3	night	short	80	93
2671	Golden-crowned Kinglet	Bird	55	31	6.3	night	short	80	93
2672	Golden-crowned Kinglet	Bird	24	31	6.3	night	short	80	93
2673	Golden-crowned Kinglet	Bird	26	31	6.3	night	short	80	93
2674	Tree Swallow	Bird	10	31	21.3	day	long	80	93
2675	Swainson's Thrush	Bird	15	31	29.6	night	long	80	93
2676	Veery	Bird	35	31	43.3	night	long	80	93
2677	Scarlet Tanager	Bird	15	31	25	night	long	80	93
2678	Blackburnian Warbler	Bird	31	31	10.1	night	long	80	93
2679	Red-eyed Vireo	Bird	10	31	20.7	night	long	80	93
2680	Magnolia Warbler	Bird	13	31	8.96	night	long	80	93
2681	Ovenbird	Bird	18	31	22.5	night	long	80	93
2682	Common Yellowthroat	Bird	33	31	10.3	night	long	80	93
2683	Scarlet Tanager	Bird	44	31	25	night	long	80	93
2684	American Redstart	Bird	32	31	7.2	night	long	80	93
2685	Unidentified Warbler	Bird	21	31	NA	NA	NA	80	93
2686	Veery	Bird	15	31	43.3	night	long	80	93
2687	Magnolia Warbler	Bird	23	31	8.96	night	long	80	93
2688	Red-eyed Vireo	Bird	13	31	20.7	night	long	80	93
2689	Hermit Thrush	Bird	26	31	28.3	night	long	80	93
2690	Magnolia Warbler	Bird	41	31	8.96	night	long	80	93
2691	Unidentified Songbird	Bird	40	31	NA	NA	NA	80	93
2692	Yellow-rumped Warbler	Bird	20	31	13.1	night	short	80	93
2693	Northern Parula	Bird	10	31	7.4	night	long	80	93
2694	Magnolia Warbler	Bird	5	31	8.96	night	long	80	93
2695	Chestnut-sided Warbler	Bird	26	31	12.8	night	long	80	93
2696	Black-and-white Warbler	Bird	26	31	10.8	night	long	80	93
2697	Black-throated Blue Warbler	Bird	50	31	9	night	long	80	93
2698	Common Yellowthroat	Bird	11	31	10.3	night	long	80	93
2699	Unidentified Warbler	Bird	35	31	NA	NA	NA	80	93
2700	Unidentified Warbler	Bird	33	31	NA	NA	NA	80	93
2701	Ovenbird	Bird	23	31	22.5	night	long	80	93
2702	Magnolia Warbler	Bird	23	31	8.96	night	long	80	93
2703	Chestnut-sided Warbler	Bird	21	31	12.8	night	long	80	93
2704	Magnolia Warbler	Bird	28	31	8.96	night	long	80	93
2705	Common Yellowthroat	Bird	38	31	10.3	night	long	80	93
2706	Red-eyed Vireo	Bird	20	31	20.7	night	long	80	93
2707	Ovenbird	Bird	31	31	22.5	night	long	80	93
2708	Red-eyed Vireo	Bird	28	31	20.7	night	long	80	93
2709	Red-eyed Vireo	Bird	17	31	20.7	night	long	80	93
2710	Unidentified Warbler	Bird	17	31	NA	NA	NA	80	93
2711	Black-billed Cuckoo	Bird	25	31	45.8	night	long	80	93
2712	Unidentified Warbler	Bird	32	31	NA	NA	NA	80	93
2713	Eastern Wood-Pewee	Bird	26	31	14.1	night	long	80	93
2714	Red-eyed Vireo	Bird	13	31	20.7	night	long	80	93
2715	Magnolia Warbler	Bird	28	31	8.96	night	long	80	93
2716	Unidentified Songbird	Bird	30	31	NA	NA	NA	80	93
2717	Unidentified Flycatcher	Bird	18	31	NA	NA	NA	80	93
2718	Tennessee Warbler	Bird	23	31	9.6	night	long	80	93
2719	Red-breasted Nuthatch	Bird	31	31	11	day	short	80	93
2720	Magnolia Warbler	Bird	31	31	8.96	night	long	80	93
2721	Golden-crowned Kinglet	Bird	18	31	6.3	night	short	80	93
2722	Golden-crowned Kinglet	Bird	21	31	6.3	night	short	80	93
2925	Ruffed Grouse	Bird	2.5	27	654.1	none	none	78	87
2926	Golden-crowned Kinglet	Bird	50.5	27	6.3	night	short	78	87
2927	Golden-crowned Kinglet	Bird	47	27	6.3	night	short	78	87
2928	Golden-crowned Kinglet	Bird	47	27	6.3	night	short	78	87
2929	Black-throated Blue Warbler	Bird	52.5	27	9	night	long	78	87
2930	Unidentified Bird	Bird	55.5	27	NA	NA	NA	78	87
2931	Black-throated Blue Warbler	Bird	69	27	9	night	long	78	87
2932	Unidentified Bird	Bird	54.5	27	NA	NA	NA	78	87
2933	Red-eyed Vireo	Bird	17.5	27	20.7	night	long	78	87
2934	Red-eyed Vireo	Bird	17.5	27	20.7	night	long	78	87
2935	Wild Turkey	Bird	80	27	8600	none	none	78	87
2936	American Robin	Bird	10	27	77.3	night	short	78	87
2937	Ruffed Grouse	Bird	1	27	654.1	none	none	78	87
2938	American Robin	Bird	7	27	77.3	night	short	78	87
2939	Red-eyed Vireo	Bird	2	27	20.7	night	long	78	87
2940	Red-eyed Vireo	Bird	2	27	20.7	night	long	78	87
2941	Red-eyed Vireo	Bird	9	27	20.7	night	long	78	87
2942	Red-eyed Vireo	Bird	38	27	20.7	night	long	78	87
2943	Swainson's Thrush	Bird	36.5	27	29.6	night	long	78	87
2944	Magnolia Warbler	Bird	28.5	27	8.96	night	long	78	87
2945	Red-eyed Vireo	Bird	24.5	27	20.7	night	long	78	87
2946	Blackburnian Warbler	Bird	27	27	10.1	night	long	78	87
2947	Ruffed Grouse	Bird	45	27	654.1	none	none	78	87
2948	European Starling	Bird	7	27	84.67	day	short	78	87
2949	European Starling	Bird	34.5	27	84.67	day	short	78	87
2950	European Starling	Bird	35.5	27	84.67	day	short	78	87
2951	European Starling	Bird	47	27	84.67	day	short	78	87
2952	European Starling	Bird	47	27	84.67	day	short	78	87
2953	European Starling	Bird	49.5	27	84.67	day	short	78	87
2954	European Starling	Bird	50.5	27	84.67	day	short	78	87
2955	European Starling	Bird	59.5	27	84.67	day	short	78	87
2956	European Starling	Bird	61.5	27	84.67	day	short	78	87
2972	American Redstart	Bird	32	45	7.2	night	long	80	93
2973	Black-and-white Warbler	Bird	26	45	10.8	night	long	80	93
2974	Black-billed Cuckoo	Bird	25	45	45.8	night	long	80	93
2975	Blackburnian Warbler	Bird	31	45	10.1	night	long	80	93
2976	Black-throated Blue Warbler	Bird	50	45	9	night	long	80	93
2977	Chestnut-sided Warbler	Bird	26	45	12.8	night	long	80	93
2978	Chestnut-sided Warbler	Bird	21	45	12.8	night	long	80	93
2979	Common Yellowthroat	Bird	33	45	10.3	night	long	80	93
2980	Common Yellowthroat	Bird	11	45	10.3	night	long	80	93
2981	Common Yellowthroat	Bird	38	45	10.3	night	long	80	93
2982	Eastern Red Bat	Bat	26	45	12.5	NA	NA	80	93
2983	Eastern Red Bat	Bat	36	45	12.5	NA	NA	80	93
2984	Eastern Red Bat	Bat	5	45	12.5	NA	NA	80	93
2985	Eastern Red Bat	Bat	8	45	12.5	NA	NA	80	93
2986	Eastern Red Bat	Bat	25	45	12.5	NA	NA	80	93
2987	Eastern Red Bat	Bat	35	45	12.5	NA	NA	80	93
2988	Eastern Red Bat	Bat	1	45	12.5	NA	NA	80	93
2989	Eastern Red Bat	Bat	0	45	12.5	NA	NA	80	93
2990	Eastern Red Bat	Bat	37	45	12.5	NA	NA	80	93
2991	Eastern Red Bat	Bat	42	45	12.5	NA	NA	80	93
2992	Eastern Wood-pewee	Bird	26	45	14.1	night	long	80	93
2993	Golden-crowned Kinglet	Bird	25	45	6.3	night	short	80	93
2994	Golden-crowned Kinglet	Bird	55	45	6.3	night	short	80	93
2995	Golden-crowned Kinglet	Bird	24	45	6.3	night	short	80	93
2996	Golden-crowned Kinglet	Bird	26	45	6.3	night	short	80	93
2997	Golden-crowned Kinglet	Bird	18	45	6.3	night	short	80	93
2998	Golden-crowned Kinglet	Bird	21	45	6.3	night	short	80	93
2999	Hermit Thrush	Bird	26	45	28.3	night	long	80	93
3000	Hoary Bat	Bat	40	45	27.5	NA	NA	80	93
3001	Hoary Bat	Bat	27	45	27.5	NA	NA	80	93
3002	Hoary Bat	Bat	25	45	27.5	NA	NA	80	93
3003	Hoary Bat	Bat	5	45	27.5	NA	NA	80	93
3004	Hoary Bat	Bat	0	45	27.5	NA	NA	80	93
3005	Hoary Bat	Bat	35	45	27.5	NA	NA	80	93
3006	Hoary Bat	Bat	19	45	27.5	NA	NA	80	93
3007	Hoary Bat	Bat	41	45	27.5	NA	NA	80	93
3008	Hoary Bat	Bat	17	45	27.5	NA	NA	80	93
3009	Hoary Bat	Bat	32	45	27.5	NA	NA	80	93
3010	Hoary Bat	Bat	23	45	27.5	NA	NA	80	93
3011	Hoary Bat	Bat	26	45	27.5	NA	NA	80	93
3012	Hoary Bat	Bat	0	45	27.5	NA	NA	80	93
3013	Hoary Bat	Bat	13	45	27.5	NA	NA	80	93
3014	Hoary Bat	Bat	21	45	27.5	NA	NA	80	93
3015	Hoary Bat	Bat	3	45	27.5	NA	NA	80	93
3016	Hoary Bat	Bat	17	45	27.5	NA	NA	80	93
3017	Hoary Bat	Bat	41	45	27.5	NA	NA	80	93
3018	Hoary Bat	Bat	15	45	27.5	NA	NA	80	93
3019	Hoary Bat	Bat	8	45	27.5	NA	NA	80	93
3020	Hoary Bat	Bat	26	45	27.5	NA	NA	80	93
3021	Magnolia Warbler	Bird	13	45	8.96	night	long	80	93
3022	Magnolia Warbler	Bird	23	45	8.96	night	long	80	93
3023	Magnolia Warbler	Bird	41	45	8.96	night	long	80	93
3024	Magnolia Warbler	Bird	5	45	8.96	night	long	80	93
3025	Magnolia Warbler	Bird	28	45	8.96	night	long	80	93
3026	Magnolia Warbler	Bird	23	45	8.96	night	long	80	93
3027	Magnolia Warbler	Bird	28	45	8.96	night	long	80	93
3028	Magnolia Warbler	Bird	31	45	8.96	night	long	80	93
3029	Northern Parula	Bird	10	45	7.4	night	long	80	93
3030	Ovenbird	Bird	18	45	22.5	night	long	80	93
3031	Ovenbird	Bird	23	45	22.5	night	long	80	93
3032	Ovenbird	Bird	31	45	22.5	night	long	80	93
3033	Red-breasted Nuthatch	Bird	31	45	11	day	short	80	93
3034	Red-eyed Vireo	Bird	10	45	20.7	night	long	80	93
3035	Red-eyed Vireo	Bird	13	45	20.7	night	long	80	93
3036	Red-eyed Vireo	Bird	20	45	20.7	night	long	80	93
3037	Red-eyed Vireo	Bird	28	45	20.7	night	long	80	93
3038	Red-eyed Vireo	Bird	17	45	20.7	night	long	80	93
3039	Red-eyed Vireo	Bird	13	45	20.7	night	long	80	93
3040	Scarlet Tanager	Bird	15	45	25	night	long	80	93
3041	Scarlet Tanager	Bird	44	45	25	night	long	80	93
3042	Silver-haired Bat	Bat	31	45	10	NA	NA	80	93
3043	Silver-haired Bat	Bat	7	45	10	NA	NA	80	93
3044	Silver-haired Bat	Bat	0	45	10	NA	NA	80	93
3045	Silver-haired Bat	Bat	7	45	10	NA	NA	80	93
3046	Silver-haired Bat	Bat	4	45	10	NA	NA	80	93
3047	Silver-haired Bat	Bat	8	45	10	NA	NA	80	93
3048	Silver-haired Bat	Bat	35	45	10	NA	NA	80	93
3049	Silver-haired Bat	Bat	20	45	10	NA	NA	80	93
3050	Silver-haired Bat	Bat	12	45	10	NA	NA	80	93
3051	Silver-haired Bat	Bat	30	45	10	NA	NA	80	93
3052	Silver-haired Bat	Bat	19	45	10	NA	NA	80	93
3053	Silver-haired Bat	Bat	0	45	10	NA	NA	80	93
3054	Silver-haired Bat	Bat	31	45	10	NA	NA	80	93
3055	Swainson's Thrush	Bird	15	45	29.6	night	long	80	93
3056	Tennessee Warbler	Bird	23	45	9.6	night	long	80	93
3057	Tree Swallow	Bird	10	45	21.3	day	long	80	93
3058	Unidentifed Warbler	Bird	35	45	NA	NA	NA	80	93
3059	Unidentified Flycatcher	Bird	18	45	NA	NA	NA	80	93
3060	Unidentified Passerine	Bird	40	45	NA	NA	NA	80	93
3061	Unidentified Passerine	Bird	30	45	NA	NA	NA	80	93
3062	Unidentified Warbler	Bird	21	45	NA	NA	NA	80	93
3063	Unidentified Warbler	Bird	33	45	NA	NA	NA	80	93
3064	Unidentified Warbler	Bird	17	45	NA	NA	NA	80	93
3065	Unidentified Warbler	Bird	32	45	NA	NA	NA	80	93
3066	Veery	Bird	35	45	43.3	night	long	80	93
3067	Veery	Bird	15	45	43.3	night	long	80	93
3068	Yellow-rumped Warbler	Bird	20	45	13.1	night	short	80	93
3069	American Redstart	Bird	28	46	7.2	night	long	80	96
3070	American Redstart	Bird	17	46	7.2	night	long	80	96
3071	American Redstart	Bird	66	46	7.2	night	long	80	96
3072	Bay-breasted Warbler	Bird	32	46	11	night	long	80	96
3073	Bay-breasted Warbler	Bird	31	46	11	night	long	80	96
3074	Bay-breasted Warbler	Bird	12	46	11	night	long	80	96
3075	Big Brown Bat	Bat	31	46	16.5	NA	NA	80	96
3076	Big Brown Bat	Bat	36	46	16.5	NA	NA	80	96
3077	Big Brown Bat	Bat	18	46	16.5	NA	NA	80	96
3078	Big Brown Bat	Bat	33	46	16.5	NA	NA	80	96
3079	Big Brown Bat	Bat	16	46	16.5	NA	NA	80	96
3080	Big Brown Bat	Bat	15	46	16.5	NA	NA	80	96
3081	Big Brown Bat	Bat	1	46	16.5	NA	NA	80	96
3082	Big Brown Bat	Bat	45	46	16.5	NA	NA	80	96
3083	Big Brown Bat	Bat	1	46	16.5	NA	NA	80	96
3084	Big Brown Bat	Bat	11	46	16.5	NA	NA	80	96
3085	Big Brown Bat	Bat	23	46	16.5	NA	NA	80	96
3086	Big Brown Bat	Bat	73	46	16.5	NA	NA	80	96
3087	Big Brown Bat	Bat	29	46	16.5	NA	NA	80	96
3088	Big Brown Bat	Bat	15	46	16.5	NA	NA	80	96
3089	Big Brown Bat	Bat	17	46	16.5	NA	NA	80	96
3090	Big Brown Bat	Bat	24	46	16.5	NA	NA	80	96
3091	Big Brown Bat	Bat	10	46	16.5	NA	NA	80	96
3092	Big Brown Bat	Bat	26	46	16.5	NA	NA	80	96
3093	Big Brown Bat	Bat	26	46	16.5	NA	NA	80	96
3094	Big Brown Bat	Bat	12	46	16.5	NA	NA	80	96
3095	Big Brown Bat	Bat	12	46	16.5	NA	NA	80	96
3096	Big Brown Bat	Bat	36	46	16.5	NA	NA	80	96
3097	Big Brown Bat	Bat	16	46	16.5	NA	NA	80	96
3098	Big Brown Bat	Bat	26	46	16.5	NA	NA	80	96
3099	Big Brown Bat	Bat	11	46	16.5	NA	NA	80	96
3100	Big Brown Bat	Bat	19	46	16.5	NA	NA	80	96
3101	Big Brown Bat	Bat	28	46	16.5	NA	NA	80	96
3102	Big Brown Bat	Bat	40	46	16.5	NA	NA	80	96
3103	Big Brown Bat	Bat	31	46	16.5	NA	NA	80	96
3104	Big Brown Bat	Bat	17	46	16.5	NA	NA	80	96
3105	Big Brown Bat	Bat	22	46	16.5	NA	NA	80	96
3106	Big Brown Bat	Bat	53	46	16.5	NA	NA	80	96
3107	Big Brown Bat	Bat	32	46	16.5	NA	NA	80	96
3108	Big Brown Bat	Bat	16	46	16.5	NA	NA	80	96
3109	Big Brown Bat	Bat	13	46	16.5	NA	NA	80	96
3110	Big Brown Bat	Bat	26	46	16.5	NA	NA	80	96
3111	Big Brown Bat	Bat	37	46	16.5	NA	NA	80	96
3112	Big Brown Bat	Bat	35	46	16.5	NA	NA	80	96
3113	Big Brown Bat	Bat	13	46	16.5	NA	NA	80	96
3114	Big Brown Bat	Bat	12	46	16.5	NA	NA	80	96
3115	Big Brown Bat	Bat	13	46	16.5	NA	NA	80	96
3116	Black-billed Cuckoo	Bird	26	46	45.8	night	long	80	96
3117	Blackburnian Warbler	Bird	13	46	10.1	night	long	80	96
3118	Blackburnian Warbler	Bird	42	46	10.1	night	long	80	96
3119	Blackpoll Warbler	Bird	53	46	10.3	night	long	80	96
3120	Blackpoll Warbler	Bird	17	46	10.3	night	long	80	96
3121	Blackpoll Warbler	Bird	13	46	10.3	night	long	80	96
3122	Blackpoll Warbler	Bird	37	46	10.3	night	long	80	96
3123	Blackpoll Warbler	Bird	31	46	10.3	night	long	80	96
3124	Blackpoll Warbler	Bird	22	46	10.3	night	long	80	96
3125	Blackpoll Warbler	Bird	35	46	10.3	night	long	80	96
3126	Blackpoll Warbler	Bird	26	46	10.3	night	long	80	96
3127	Blackpoll Warbler	Bird	31	46	10.3	night	long	80	96
3128	Blackpoll Warbler	Bird	35	46	10.3	night	long	80	96
3129	Blackpoll Warbler	Bird	16	46	10.3	night	long	80	96
3130	Blackpoll Warbler	Bird	21	46	10.3	night	long	80	96
3131	Blackpoll Warbler	Bird	40	46	10.3	night	long	80	96
3132	Blackpoll Warbler	Bird	31	46	10.3	night	long	80	96
3133	Blackpoll Warbler	Bird	54	46	10.3	night	long	80	96
3134	Blackpoll Warbler	Bird	5	46	10.3	night	long	80	96
3135	Blackpoll Warbler	Bird	2	46	10.3	night	long	80	96
3136	Blackpoll Warbler	Bird	26	46	10.3	night	long	80	96
3137	Blackpoll Warbler	Bird	37	46	10.3	night	long	80	96
3138	Blackpoll Warbler	Bird	26	46	10.3	night	long	80	96
3139	Blackpoll Warbler	Bird	26	46	10.3	night	long	80	96
3140	Blackpoll Warbler	Bird	15	46	10.3	night	long	80	96
3141	Blackpoll Warbler	Bird	40	46	10.3	night	long	80	96
3142	Blackpoll Warbler	Bird	16	46	10.3	night	long	80	96
3143	Black-throated Blue Warbler	Bird	45	46	9	night	long	80	96
3144	Black-throated Blue Warbler	Bird	35	46	9	night	long	80	96
3145	Black-throated Blue Warbler	Bird	43	46	9	night	long	80	96
3146	Black-throated Blue Warbler	Bird	32	46	9	night	long	80	96
3147	Black-throated Blue Warbler	Bird	33	46	9	night	long	80	96
3148	Black-throated Blue Warbler	Bird	26	46	9	night	long	80	96
3149	Black-throated Blue Warbler	Bird	13	46	9	night	long	80	96
3150	Black-throated Green Warbler	Bird	31	46	8.9	night	long	80	96
3151	Black-throated Green Warbler	Bird	28	46	8.9	night	long	80	96
3152	Black-throated Green Warbler	Bird	34	46	8.9	night	long	80	96
3153	Black-throated Green Warbler	Bird	26	46	8.9	night	long	80	96
3154	Black-throated Green Warbler	Bird	23	46	8.9	night	long	80	96
3155	Black-throated Green Warbler	Bird	35	46	8.9	night	long	80	96
3156	Black-throated Green Warbler	Bird	18	46	8.9	night	long	80	96
3157	Black-throated Green Warbler	Bird	13	46	8.9	night	long	80	96
3158	Blue-headed Vireo	Bird	3	46	15.3	night	long	80	96
3159	Bobolink	Bird	26	46	33.9	night	long	80	96
3160	Bobolink	Bird	31	46	33.9	night	long	80	96
3161	Broad-winged Hawk	Bird	10	46	357	day	long	80	96
3162	Canada Warbler	Bird	24	46	10.3	night	long	80	96
3163	Cape May Warbler	Bird	41	46	11.1	night	long	80	96
3164	Cape May Warbler	Bird	53	46	11.1	night	long	80	96
3165	Cape May Warbler	Bird	17	46	11.1	night	long	80	96
3166	Cape May Warbler	Bird	21	46	11.1	night	long	80	96
3167	Cape May Warbler	Bird	32	46	11.1	night	long	80	96
3168	Cape May Warbler	Bird	14	46	11.1	night	long	80	96
3169	Cape May Warbler	Bird	12	46	11.1	night	long	80	96
3170	Cape May Warbler	Bird	37	46	11.1	night	long	80	96
3171	Cape May Warbler	Bird	17	46	11.1	night	long	80	96
3172	Cape May Warbler	Bird	12	46	11.1	night	long	80	96
3173	Chestnut-sided Warbler	Bird	28	46	12.8	night	long	80	96
3174	Chestnut-sided Warbler	Bird	26	46	12.8	night	long	80	96
3175	Chestnut-sided Warbler	Bird	30	46	12.8	night	long	80	96
3176	Cliff Swallow	Bird	29	46	23.9	day	long	80	96
3177	Common Nighthawk	Bird	33	46	79.3	night	long	80	96
3178	Common Yellowthroat	Bird	46	46	10.3	night	long	80	96
3179	Common Yellowthroat	Bird	34	46	10.3	night	long	80	96
3180	Dark-eyed Junco	Bird	16	46	21.4	night	short	80	96
3181	Eastern Phoebe	Bird	16	46	19.7	day	short	80	96
3182	Eastern Red Bat	Bat	28	46	12.5	NA	NA	80	96
3183	Eastern Red Bat	Bat	48	46	12.5	NA	NA	80	96
3184	Eastern Red Bat	Bat	17	46	12.5	NA	NA	80	96
3185	Eastern Red Bat	Bat	24	46	12.5	NA	NA	80	96
3186	Eastern Red Bat	Bat	13	46	12.5	NA	NA	80	96
3187	Eastern Red Bat	Bat	25	46	12.5	NA	NA	80	96
3188	Eastern Red Bat	Bat	7	46	12.5	NA	NA	80	96
3189	Eastern Red Bat	Bat	5	46	12.5	NA	NA	80	96
3190	Eastern Red Bat	Bat	32	46	12.5	NA	NA	80	96
3191	Eastern Red Bat	Bat	28	46	12.5	NA	NA	80	96
3192	Eastern Red Bat	Bat	54	46	12.5	NA	NA	80	96
3193	Eastern Red Bat	Bat	38	46	12.5	NA	NA	80	96
3194	Eastern Red Bat	Bat	83	46	12.5	NA	NA	80	96
3195	Eastern Red Bat	Bat	35	46	12.5	NA	NA	80	96
3196	Eastern Red Bat	Bat	18	46	12.5	NA	NA	80	96
3197	Eastern Red Bat	Bat	21	46	12.5	NA	NA	80	96
3198	Eastern Red Bat	Bat	25	46	12.5	NA	NA	80	96
3199	Eastern Red Bat	Bat	22	46	12.5	NA	NA	80	96
3200	Eastern Red Bat	Bat	13	46	12.5	NA	NA	80	96
3201	Eastern Red Bat	Bat	21	46	12.5	NA	NA	80	96
3202	Eastern Red Bat	Bat	39	46	12.5	NA	NA	80	96
3203	Eastern Red Bat	Bat	12	46	12.5	NA	NA	80	96
3204	Eastern Red Bat	Bat	28	46	12.5	NA	NA	80	96
3205	Eastern Red Bat	Bat	17	46	12.5	NA	NA	80	96
3206	Eastern Red Bat	Bat	17	46	12.5	NA	NA	80	96
3207	Eastern Red Bat	Bat	12	46	12.5	NA	NA	80	96
3208	Eastern Red Bat	Bat	20	46	12.5	NA	NA	80	96
3209	Eastern Red Bat	Bat	17	46	12.5	NA	NA	80	96
3210	Eastern Red Bat	Bat	36	46	12.5	NA	NA	80	96
3211	Eastern Red Bat	Bat	12	46	12.5	NA	NA	80	96
3212	Eastern Red Bat	Bat	12	46	12.5	NA	NA	80	96
3213	Eastern Red Bat	Bat	14	46	12.5	NA	NA	80	96
3214	Eastern Red Bat	Bat	5	46	12.5	NA	NA	80	96
3215	Eastern Red Bat	Bat	12	46	12.5	NA	NA	80	96
3216	Eastern Red Bat	Bat	36	46	12.5	NA	NA	80	96
3217	Eastern Red Bat	Bat	18	46	12.5	NA	NA	80	96
3218	Eastern Red Bat	Bat	38	46	12.5	NA	NA	80	96
3219	Eastern Red Bat	Bat	31	46	12.5	NA	NA	80	96
3220	Eastern Red Bat	Bat	45	46	12.5	NA	NA	80	96
3221	Eastern Red Bat	Bat	11	46	12.5	NA	NA	80	96
3222	Eastern Red Bat	Bat	35	46	12.5	NA	NA	80	96
3223	Eastern Red Bat	Bat	1	46	12.5	NA	NA	80	96
3224	Eastern Red Bat	Bat	6	46	12.5	NA	NA	80	96
3225	Eastern Red Bat	Bat	42	46	12.5	NA	NA	80	96
3226	Eastern Red Bat	Bat	21	46	12.5	NA	NA	80	96
3227	Eastern Red Bat	Bat	38	46	12.5	NA	NA	80	96
3228	Eastern Red Bat	Bat	13	46	12.5	NA	NA	80	96
3229	Eastern Red Bat	Bat	51	46	12.5	NA	NA	80	96
3230	Eastern Red Bat	Bat	18	46	12.5	NA	NA	80	96
3231	Eastern Red Bat	Bat	48	46	12.5	NA	NA	80	96
3232	Eastern Red Bat	Bat	41	46	12.5	NA	NA	80	96
3233	Eastern Red Bat	Bat	28	46	12.5	NA	NA	80	96
3234	Eastern Red Bat	Bat	12	46	12.5	NA	NA	80	96
3235	Eastern Red Bat	Bat	14	46	12.5	NA	NA	80	96
3236	Eastern Red Bat	Bat	12	46	12.5	NA	NA	80	96
3237	Eastern Red Bat	Bat	30	46	12.5	NA	NA	80	96
3238	Eastern Red Bat	Bat	13	46	12.5	NA	NA	80	96
3239	Eastern Red Bat	Bat	16	46	12.5	NA	NA	80	96
3240	Eastern Red Bat	Bat	46	46	12.5	NA	NA	80	96
3241	Eastern Red Bat	Bat	12	46	12.5	NA	NA	80	96
3242	Eastern Red Bat	Bat	12	46	12.5	NA	NA	80	96
3243	Eastern Red Bat	Bat	13	46	12.5	NA	NA	80	96
3244	Eastern Red Bat	Bat	49	46	12.5	NA	NA	80	96
3245	Eastern Red Bat	Bat	37	46	12.5	NA	NA	80	96
3246	Eastern Red Bat	Bat	21	46	12.5	NA	NA	80	96
3247	Eastern Red Bat	Bat	7	46	12.5	NA	NA	80	96
3248	Eastern Red Bat	Bat	21	46	12.5	NA	NA	80	96
3249	Eastern Red Bat	Bat	12	46	12.5	NA	NA	80	96
3250	Eastern Red Bat	Bat	36	46	12.5	NA	NA	80	96
3251	Eastern Red Bat	Bat	12	46	12.5	NA	NA	80	96
3252	Eastern Red Bat	Bat	46	46	12.5	NA	NA	80	96
3253	Eastern Red Bat	Bat	35	46	12.5	NA	NA	80	96
3254	Eastern Red Bat	Bat	32	46	12.5	NA	NA	80	96
3255	Eastern Red Bat	Bat	14	46	12.5	NA	NA	80	96
3256	Eastern Red Bat	Bat	12	46	12.5	NA	NA	80	96
3257	Eastern Red Bat	Bat	34	46	12.5	NA	NA	80	96
3258	Eastern Red Bat	Bat	23	46	12.5	NA	NA	80	96
3259	Eastern Red Bat	Bat	16	46	12.5	NA	NA	80	96
3260	Eastern Red Bat	Bat	32	46	12.5	NA	NA	80	96
3261	Eastern Red Bat	Bat	26	46	12.5	NA	NA	80	96
3262	Eastern Red Bat	Bat	54	46	12.5	NA	NA	80	96
3263	Eastern Red Bat	Bat	30	46	12.5	NA	NA	80	96
3264	Eastern Red Bat	Bat	38	46	12.5	NA	NA	80	96
3265	Eastern Red Bat	Bat	8	46	12.5	NA	NA	80	96
3266	Eastern Red Bat	Bat	17	46	12.5	NA	NA	80	96
3267	Eastern Red Bat	Bat	22	46	12.5	NA	NA	80	96
3268	Eastern Red Bat	Bat	29	46	12.5	NA	NA	80	96
3269	Eastern Red Bat	Bat	10	46	12.5	NA	NA	80	96
3270	Eastern Red Bat	Bat	26	46	12.5	NA	NA	80	96
3271	Eastern Red Bat	Bat	20	46	12.5	NA	NA	80	96
3272	Eastern Red Bat	Bat	14	46	12.5	NA	NA	80	96
3273	Eastern Red Bat	Bat	35	46	12.5	NA	NA	80	96
3274	Eastern Red Bat	Bat	30	46	12.5	NA	NA	80	96
3275	Eastern Red Bat	Bat	34	46	12.5	NA	NA	80	96
3276	Eastern Red Bat	Bat	45	46	12.5	NA	NA	80	96
3277	Eastern Red Bat	Bat	26	46	12.5	NA	NA	80	96
3278	Eastern Red Bat	Bat	12	46	12.5	NA	NA	80	96
3279	Eastern Red Bat	Bat	33	46	12.5	NA	NA	80	96
3280	Eastern Red Bat	Bat	31	46	12.5	NA	NA	80	96
3281	Eastern Red Bat	Bat	28	46	12.5	NA	NA	80	96
3282	Eastern Red Bat	Bat	31	46	12.5	NA	NA	80	96
3283	Eastern Red Bat	Bat	11	46	12.5	NA	NA	80	96
3284	Eastern Red Bat	Bat	26	46	12.5	NA	NA	80	96
3285	Eastern Red Bat	Bat	20	46	12.5	NA	NA	80	96
3286	Eastern Red Bat	Bat	16	46	12.5	NA	NA	80	96
3287	Eastern Red Bat	Bat	18	46	12.5	NA	NA	80	96
3288	Eastern Red Bat	Bat	11	46	12.5	NA	NA	80	96
3289	Eastern Red Bat	Bat	23	46	12.5	NA	NA	80	96
3290	Eastern Red Bat	Bat	21	46	12.5	NA	NA	80	96
3291	Eastern Red Bat	Bat	12	46	12.5	NA	NA	80	96
3292	Eastern Red Bat	Bat	25	46	12.5	NA	NA	80	96
3293	Eastern Red Bat	Bat	14	46	12.5	NA	NA	80	96
3294	Eastern Red Bat	Bat	0	46	12.5	NA	NA	80	96
3295	Eastern Red Bat	Bat	9	46	12.5	NA	NA	80	96
3296	Eastern Red Bat	Bat	23	46	12.5	NA	NA	80	96
3297	Eastern Red Bat	Bat	18	46	12.5	NA	NA	80	96
3298	Eastern Red Bat	Bat	20	46	12.5	NA	NA	80	96
3299	Eastern Red Bat	Bat	23	46	12.5	NA	NA	80	96
3300	Eastern Red Bat	Bat	52	46	12.5	NA	NA	80	96
3301	Eastern Red Bat	Bat	33	46	12.5	NA	NA	80	96
3302	Eastern Red Bat	Bat	18	46	12.5	NA	NA	80	96
3303	Eastern Red Bat	Bat	8	46	12.5	NA	NA	80	96
3304	Eastern Red Bat	Bat	34	46	12.5	NA	NA	80	96
3305	Eastern Red Bat	Bat	5	46	12.5	NA	NA	80	96
3306	Eastern Red Bat	Bat	55	46	12.5	NA	NA	80	96
3307	Eastern Red Bat	Bat	55	46	12.5	NA	NA	80	96
3308	Eastern Red Bat	Bat	6	46	12.5	NA	NA	80	96
3309	Eastern Red Bat	Bat	27	46	12.5	NA	NA	80	96
3310	Eastern Red Bat	Bat	33	46	12.5	NA	NA	80	96
3311	Eastern Red Bat	Bat	21	46	12.5	NA	NA	80	96
3312	Eastern Red Bat	Bat	12	46	12.5	NA	NA	80	96
3313	Eastern Red Bat	Bat	11	46	12.5	NA	NA	80	96
3314	Eastern Red Bat	Bat	21	46	12.5	NA	NA	80	96
3315	Eastern Red Bat	Bat	30	46	12.5	NA	NA	80	96
3316	Eastern Red Bat	Bat	49	46	12.5	NA	NA	80	96
3317	Eastern Red Bat	Bat	31	46	12.5	NA	NA	80	96
3318	Eastern Red Bat	Bat	7	46	12.5	NA	NA	80	96
3319	Eastern Red Bat	Bat	1	46	12.5	NA	NA	80	96
3320	Eastern Red Bat	Bat	35	46	12.5	NA	NA	80	96
3321	Eastern Red Bat	Bat	16	46	12.5	NA	NA	80	96
3322	Eastern Red Bat	Bat	6	46	12.5	NA	NA	80	96
3323	Eastern Red Bat	Bat	14	46	12.5	NA	NA	80	96
3324	Eastern Red Bat	Bat	26	46	12.5	NA	NA	80	96
3325	Eastern Red Bat	Bat	43	46	12.5	NA	NA	80	96
3326	Eastern Red Bat	Bat	34	46	12.5	NA	NA	80	96
3327	Eastern Red Bat	Bat	25	46	12.5	NA	NA	80	96
3328	Eastern Red Bat	Bat	31	46	12.5	NA	NA	80	96
3329	Eastern Red Bat	Bat	20	46	12.5	NA	NA	80	96
3330	Eastern Red Bat	Bat	12	46	12.5	NA	NA	80	96
3331	Eastern Red Bat	Bat	35	46	12.5	NA	NA	80	96
3332	Eastern Red Bat	Bat	36	46	12.5	NA	NA	80	96
3333	Eastern Red Bat	Bat	16	46	12.5	NA	NA	80	96
3334	Eastern Red Bat	Bat	35	46	12.5	NA	NA	80	96
3335	Eastern Red Bat	Bat	12	46	12.5	NA	NA	80	96
3336	Eastern Red Bat	Bat	17	46	12.5	NA	NA	80	96
3337	Eastern Red Bat	Bat	27	46	12.5	NA	NA	80	96
3338	Eastern Red Bat	Bat	31	46	12.5	NA	NA	80	96
3339	Eastern Red Bat	Bat	20	46	12.5	NA	NA	80	96
3340	Eastern Red Bat	Bat	24	46	12.5	NA	NA	80	96
3341	Eastern Red Bat	Bat	37	46	12.5	NA	NA	80	96
3342	Eastern Red Bat	Bat	14	46	12.5	NA	NA	80	96
3343	Eastern Red Bat	Bat	48	46	12.5	NA	NA	80	96
3344	Eastern Red Bat	Bat	20	46	12.5	NA	NA	80	96
3345	Eastern Red Bat	Bat	28	46	12.5	NA	NA	80	96
3346	Eastern Red Bat	Bat	34	46	12.5	NA	NA	80	96
3347	Eastern Red Bat	Bat	21	46	12.5	NA	NA	80	96
3348	Eastern Red Bat	Bat	35	46	12.5	NA	NA	80	96
3349	Eastern Red Bat	Bat	7	46	12.5	NA	NA	80	96
3350	Eastern Red Bat	Bat	12	46	12.5	NA	NA	80	96
3351	Eastern Red Bat	Bat	21	46	12.5	NA	NA	80	96
3352	Eastern Red Bat	Bat	28	46	12.5	NA	NA	80	96
3353	Eastern Red Bat	Bat	9	46	12.5	NA	NA	80	96
3354	Eastern Red Bat	Bat	41	46	12.5	NA	NA	80	96
3355	Eastern Red Bat	Bat	9	46	12.5	NA	NA	80	96
3356	Eastern Red Bat	Bat	19	46	12.5	NA	NA	80	96
3357	Eastern Red Bat	Bat	39	46	12.5	NA	NA	80	96
3358	Eastern Red Bat	Bat	13	46	12.5	NA	NA	80	96
3359	Eastern Red Bat	Bat	18	46	12.5	NA	NA	80	96
3360	Eastern Red Bat	Bat	3	46	12.5	NA	NA	80	96
3361	Eastern Red Bat	Bat	10	46	12.5	NA	NA	80	96
3362	Eastern Red Bat	Bat	27	46	12.5	NA	NA	80	96
3363	Eastern Red Bat	Bat	26	46	12.5	NA	NA	80	96
3364	Eastern Red Bat	Bat	27	46	12.5	NA	NA	80	96
3365	Eastern Red Bat	Bat	30	46	12.5	NA	NA	80	96
3366	Eastern Red Bat	Bat	43	46	12.5	NA	NA	80	96
3367	Eastern Red Bat	Bat	35	46	12.5	NA	NA	80	96
3368	Eastern Red Bat	Bat	33	46	12.5	NA	NA	80	96
3369	Eastern Red Bat	Bat	17	46	12.5	NA	NA	80	96
3370	Eastern Red Bat	Bat	6	46	12.5	NA	NA	80	96
3371	Eastern Red Bat	Bat	35	46	12.5	NA	NA	80	96
3372	Eastern Red Bat	Bat	38	46	12.5	NA	NA	80	96
3373	Eastern Red Bat	Bat	68	46	12.5	NA	NA	80	96
3374	Eastern Red Bat	Bat	4	46	12.5	NA	NA	80	96
3375	Eastern Red Bat	Bat	42	46	12.5	NA	NA	80	96
3376	Eastern Red Bat	Bat	31	46	12.5	NA	NA	80	96
3377	Eastern Red Bat	Bat	27	46	12.5	NA	NA	80	96
3378	Eastern Red Bat	Bat	21	46	12.5	NA	NA	80	96
3379	Eastern Red Bat	Bat	31	46	12.5	NA	NA	80	96
3380	Eastern Red Bat	Bat	44	46	12.5	NA	NA	80	96
3381	Eastern Red Bat	Bat	8	46	12.5	NA	NA	80	96
3382	Eastern Red Bat	Bat	38	46	12.5	NA	NA	80	96
3383	Eastern Red Bat	Bat	12	46	12.5	NA	NA	80	96
3384	Eastern Red Bat	Bat	34	46	12.5	NA	NA	80	96
3385	Eastern Red Bat	Bat	31	46	12.5	NA	NA	80	96
3386	Eastern Red Bat	Bat	22	46	12.5	NA	NA	80	96
3387	Eastern Red Bat	Bat	10	46	12.5	NA	NA	80	96
3388	Eastern Red Bat	Bat	30	46	12.5	NA	NA	80	96
3389	Eastern Red Bat	Bat	7	46	12.5	NA	NA	80	96
3390	Eastern Red Bat	Bat	17	46	12.5	NA	NA	80	96
3391	Eastern Red Bat	Bat	20	46	12.5	NA	NA	80	96
3392	Eastern Red Bat	Bat	65	46	12.5	NA	NA	80	96
3393	Eastern Red Bat	Bat	26	46	12.5	NA	NA	80	96
3394	Eastern Red Bat	Bat	31	46	12.5	NA	NA	80	96
3395	Eastern Red Bat	Bat	35	46	12.5	NA	NA	80	96
3396	Eastern Red Bat	Bat	26	46	12.5	NA	NA	80	96
3397	Eastern Red Bat	Bat	31	46	12.5	NA	NA	80	96
3398	Eastern Red Bat	Bat	14	46	12.5	NA	NA	80	96
3399	Eastern Red Bat	Bat	13	46	12.5	NA	NA	80	96
3400	Eastern Red Bat	Bat	35	46	12.5	NA	NA	80	96
3401	Eastern Red Bat	Bat	31	46	12.5	NA	NA	80	96
3402	Eastern Red Bat	Bat	59	46	12.5	NA	NA	80	96
3403	Eastern Red Bat	Bat	6	46	12.5	NA	NA	80	96
3404	Eastern Red Bat	Bat	40	46	12.5	NA	NA	80	96
3405	Eastern Red Bat	Bat	7	46	12.5	NA	NA	80	96
3406	Eastern Red Bat	Bat	1	46	12.5	NA	NA	80	96
3407	Eastern Red Bat	Bat	26	46	12.5	NA	NA	80	96
3408	Eastern Red Bat	Bat	17	46	12.5	NA	NA	80	96
3409	Eastern Red Bat	Bat	20	46	12.5	NA	NA	80	96
3410	Eastern Red Bat	Bat	21	46	12.5	NA	NA	80	96
3411	Eastern Red Bat	Bat	26	46	12.5	NA	NA	80	96
3412	Eastern Red Bat	Bat	48	46	12.5	NA	NA	80	96
3413	Eastern Red Bat	Bat	31	46	12.5	NA	NA	80	96
3414	Eastern Red Bat	Bat	36	46	12.5	NA	NA	80	96
3415	Eastern Red Bat	Bat	23	46	12.5	NA	NA	80	96
3416	Eastern Red Bat	Bat	22	46	12.5	NA	NA	80	96
3417	Eastern Red Bat	Bat	45	46	12.5	NA	NA	80	96
3418	Eastern Red Bat	Bat	19	46	12.5	NA	NA	80	96
3419	Eastern Red Bat	Bat	17	46	12.5	NA	NA	80	96
3420	Eastern Red Bat	Bat	20	46	12.5	NA	NA	80	96
3421	Eastern Red Bat	Bat	29	46	12.5	NA	NA	80	96
3422	Eastern Red Bat	Bat	45	46	12.5	NA	NA	80	96
3423	Eastern Red Bat	Bat	40	46	12.5	NA	NA	80	96
3424	Eastern Red Bat	Bat	21	46	12.5	NA	NA	80	96
3425	Eastern Red Bat	Bat	21	46	12.5	NA	NA	80	96
3426	Eastern Red Bat	Bat	81	46	12.5	NA	NA	80	96
3427	Eastern Red Bat	Bat	9	46	12.5	NA	NA	80	96
3428	Eastern Red Bat	Bat	36	46	12.5	NA	NA	80	96
3429	Eastern Red Bat	Bat	12	46	12.5	NA	NA	80	96
3430	Eastern Red Bat	Bat	37	46	12.5	NA	NA	80	96
3431	Eastern Red Bat	Bat	44	46	12.5	NA	NA	80	96
3432	Eastern Red Bat	Bat	5	46	12.5	NA	NA	80	96
3433	Eastern Red Bat	Bat	15	46	12.5	NA	NA	80	96
3434	Eastern Red Bat	Bat	47	46	12.5	NA	NA	80	96
3435	Eastern Red Bat	Bat	6	46	12.5	NA	NA	80	96
3436	Eastern Red Bat	Bat	14	46	12.5	NA	NA	80	96
3437	Eastern Red Bat	Bat	17	46	12.5	NA	NA	80	96
3438	Eastern Red Bat	Bat	35	46	12.5	NA	NA	80	96
3439	Eastern Red Bat	Bat	5	46	12.5	NA	NA	80	96
3440	Eastern Red Bat	Bat	7	46	12.5	NA	NA	80	96
3441	Eastern Red Bat	Bat	26	46	12.5	NA	NA	80	96
3442	Eastern Red Bat	Bat	35	46	12.5	NA	NA	80	96
3443	Eastern Red Bat	Bat	13	46	12.5	NA	NA	80	96
3444	Eastern Red Bat	Bat	16	46	12.5	NA	NA	80	96
3445	Eastern Red Bat	Bat	49	46	12.5	NA	NA	80	96
3446	Eastern Red Bat	Bat	26	46	12.5	NA	NA	80	96
3447	Eastern Red Bat	Bat	32	46	12.5	NA	NA	80	96
3448	Eastern Red Bat	Bat	8	46	12.5	NA	NA	80	96
3449	Eastern Red Bat	Bat	26	46	12.5	NA	NA	80	96
3450	Eastern Red Bat	Bat	35	46	12.5	NA	NA	80	96
3451	Eastern Red Bat	Bat	1	46	12.5	NA	NA	80	96
3452	Eastern Red Bat	Bat	31	46	12.5	NA	NA	80	96
3453	Eastern Red Bat	Bat	32	46	12.5	NA	NA	80	96
3454	Eastern Red Bat	Bat	14	46	12.5	NA	NA	80	96
3455	Eastern Red Bat	Bat	19	46	12.5	NA	NA	80	96
3456	Eastern Red Bat	Bat	13	46	12.5	NA	NA	80	96
3457	Eastern Red Bat	Bat	17	46	12.5	NA	NA	80	96
3458	Eastern Red Bat	Bat	26	46	12.5	NA	NA	80	96
3459	Eastern Red Bat	Bat	12	46	12.5	NA	NA	80	96
3460	Eastern Red Bat	Bat	13	46	12.5	NA	NA	80	96
3461	Eastern Red Bat	Bat	16	46	12.5	NA	NA	80	96
3462	Eastern Red Bat	Bat	31	46	12.5	NA	NA	80	96
3463	Eastern Red Bat	Bat	7	46	12.5	NA	NA	80	96
3464	Eastern Red Bat	Bat	1	46	12.5	NA	NA	80	96
3465	Eastern Red Bat	Bat	32	46	12.5	NA	NA	80	96
3466	Eastern Red Bat	Bat	14	46	12.5	NA	NA	80	96
3467	Eastern Red Bat	Bat	13	46	12.5	NA	NA	80	96
3468	Eastern Red Bat	Bat	35	46	12.5	NA	NA	80	96
3469	Eastern Red Bat	Bat	40	46	12.5	NA	NA	80	96
3470	European Starling	Bird	44	46	84.67	day	short	80	96
3471	Field Sparrow	Bird	34	46	13.1	night	short	80	96
3472	Field Sparrow	Bird	49	46	13.1	night	short	80	96
3473	Gadwall	Bird	43	46	908	night	short	80	96
3474	Gadwall	Bird	46	46	908	night	short	80	96
3475	Golden-crowned Kinglet	Bird	40	46	6.3	night	short	80	96
3476	Golden-crowned Kinglet	Bird	23	46	6.3	night	short	80	96
3477	Golden-crowned Kinglet	Bird	35	46	6.3	night	short	80	96
3478	Golden-crowned Kinglet	Bird	47	46	6.3	night	short	80	96
3479	Golden-crowned Kinglet	Bird	31	46	6.3	night	short	80	96
3480	Golden-crowned Kinglet	Bird	47	46	6.3	night	short	80	96
3481	Golden-crowned Kinglet	Bird	17	46	6.3	night	short	80	96
3482	Golden-crowned Kinglet	Bird	42	46	6.3	night	short	80	96
3483	Golden-crowned Kinglet	Bird	35	46	6.3	night	short	80	96
3484	Golden-crowned Kinglet	Bird	47	46	6.3	night	short	80	96
3485	Golden-crowned Kinglet	Bird	31	46	6.3	night	short	80	96
3486	Golden-crowned Kinglet	Bird	32	46	6.3	night	short	80	96
3487	Golden-crowned Kinglet	Bird	75	46	6.3	night	short	80	96
3488	Golden-crowned Kinglet	Bird	7	46	6.3	night	short	80	96
3489	Golden-crowned Kinglet	Bird	45	46	6.3	night	short	80	96
3490	Gray Catbird	Bird	6	46	32.3	night	short	80	96
3491	Gray-cheeked Thrush	Bird	49	46	27.5	night	long	80	96
3492	Gray-cheeked Thrush	Bird	14	46	27.5	night	long	80	96
3493	Gray-cheeked Thrush	Bird	26	46	27.5	night	long	80	96
3494	Gray-cheeked Thrush	Bird	40	46	27.5	night	long	80	96
3495	Hoary Bat	Bat	18	46	27.5	NA	NA	80	96
3496	Hoary Bat	Bat	12	46	27.5	NA	NA	80	96
3497	Hoary Bat	Bat	8	46	27.5	NA	NA	80	96
3498	Hoary Bat	Bat	31	46	27.5	NA	NA	80	96
3499	Hoary Bat	Bat	17	46	27.5	NA	NA	80	96
3500	Hoary Bat	Bat	26	46	27.5	NA	NA	80	96
3501	Hoary Bat	Bat	26	46	27.5	NA	NA	80	96
3502	Hoary Bat	Bat	39	46	27.5	NA	NA	80	96
3503	Hoary Bat	Bat	40	46	27.5	NA	NA	80	96
3504	Hoary Bat	Bat	14	46	27.5	NA	NA	80	96
3505	Hoary Bat	Bat	5	46	27.5	NA	NA	80	96
3506	Hoary Bat	Bat	27	46	27.5	NA	NA	80	96
3507	Hoary Bat	Bat	31	46	27.5	NA	NA	80	96
3508	Hoary Bat	Bat	23	46	27.5	NA	NA	80	96
3509	Hoary Bat	Bat	33	46	27.5	NA	NA	80	96
3510	Hoary Bat	Bat	5	46	27.5	NA	NA	80	96
3511	Hoary Bat	Bat	39	46	27.5	NA	NA	80	96
3512	Hoary Bat	Bat	11	46	27.5	NA	NA	80	96
3513	Hoary Bat	Bat	31	46	27.5	NA	NA	80	96
3514	Hoary Bat	Bat	26	46	27.5	NA	NA	80	96
3515	Hoary Bat	Bat	30	46	27.5	NA	NA	80	96
3516	Hoary Bat	Bat	17	46	27.5	NA	NA	80	96
3517	Hoary Bat	Bat	49	46	27.5	NA	NA	80	96
3518	Hoary Bat	Bat	21	46	27.5	NA	NA	80	96
3519	Hoary Bat	Bat	1	46	27.5	NA	NA	80	96
3520	Hoary Bat	Bat	5	46	27.5	NA	NA	80	96
3521	Hoary Bat	Bat	31	46	27.5	NA	NA	80	96
3522	Hoary Bat	Bat	49	46	27.5	NA	NA	80	96
3523	Hoary Bat	Bat	27	46	27.5	NA	NA	80	96
3524	Hoary Bat	Bat	21	46	27.5	NA	NA	80	96
3525	Hoary Bat	Bat	22	46	27.5	NA	NA	80	96
3526	Hoary Bat	Bat	6	46	27.5	NA	NA	80	96
3527	Hoary Bat	Bat	31	46	27.5	NA	NA	80	96
3528	Hoary Bat	Bat	26	46	27.5	NA	NA	80	96
3529	Hoary Bat	Bat	26	46	27.5	NA	NA	80	96
3530	Hoary Bat	Bat	36	46	27.5	NA	NA	80	96
3531	Hoary Bat	Bat	32	46	27.5	NA	NA	80	96
3532	Hoary Bat	Bat	7	46	27.5	NA	NA	80	96
3533	Hoary Bat	Bat	22	46	27.5	NA	NA	80	96
3534	Hoary Bat	Bat	26	46	27.5	NA	NA	80	96
3535	Hoary Bat	Bat	43	46	27.5	NA	NA	80	96
3536	Hoary Bat	Bat	27	46	27.5	NA	NA	80	96
3537	Hoary Bat	Bat	17	46	27.5	NA	NA	80	96
3538	Hoary Bat	Bat	13	46	27.5	NA	NA	80	96
3539	Hoary Bat	Bat	10	46	27.5	NA	NA	80	96
3540	Hoary Bat	Bat	14	46	27.5	NA	NA	80	96
3541	Hoary Bat	Bat	17	46	27.5	NA	NA	80	96
3542	Hoary Bat	Bat	7	46	27.5	NA	NA	80	96
3543	Hoary Bat	Bat	31	46	27.5	NA	NA	80	96
3544	Hoary Bat	Bat	21	46	27.5	NA	NA	80	96
3545	Hoary Bat	Bat	18	46	27.5	NA	NA	80	96
3546	Hoary Bat	Bat	11	46	27.5	NA	NA	80	96
3547	Hoary Bat	Bat	28	46	27.5	NA	NA	80	96
3548	Hoary Bat	Bat	16	46	27.5	NA	NA	80	96
3549	Hoary Bat	Bat	47	46	27.5	NA	NA	80	96
3550	Hoary Bat	Bat	38	46	27.5	NA	NA	80	96
3551	Hoary Bat	Bat	29	46	27.5	NA	NA	80	96
3552	Hoary Bat	Bat	42	46	27.5	NA	NA	80	96
3553	Hoary Bat	Bat	41	46	27.5	NA	NA	80	96
3554	Hoary Bat	Bat	8	46	27.5	NA	NA	80	96
3555	Hoary Bat	Bat	9	46	27.5	NA	NA	80	96
3556	Hoary Bat	Bat	12	46	27.5	NA	NA	80	96
3557	Hoary Bat	Bat	1	46	27.5	NA	NA	80	96
3558	Hoary Bat	Bat	21	46	27.5	NA	NA	80	96
3559	Hoary Bat	Bat	40	46	27.5	NA	NA	80	96
3560	Hoary Bat	Bat	40	46	27.5	NA	NA	80	96
3561	Hoary Bat	Bat	26	46	27.5	NA	NA	80	96
3562	Hoary Bat	Bat	30	46	27.5	NA	NA	80	96
3563	Hoary Bat	Bat	32	46	27.5	NA	NA	80	96
3564	Hoary Bat	Bat	18	46	27.5	NA	NA	80	96
3565	Hoary Bat	Bat	31	46	27.5	NA	NA	80	96
3566	Hoary Bat	Bat	49	46	27.5	NA	NA	80	96
3567	Hoary Bat	Bat	21	46	27.5	NA	NA	80	96
3568	Hoary Bat	Bat	34	46	27.5	NA	NA	80	96
3569	Hoary Bat	Bat	46	46	27.5	NA	NA	80	96
3570	Hoary Bat	Bat	43	46	27.5	NA	NA	80	96
3571	Hoary Bat	Bat	43	46	27.5	NA	NA	80	96
3572	Hoary Bat	Bat	11	46	27.5	NA	NA	80	96
3573	Hoary Bat	Bat	18	46	27.5	NA	NA	80	96
3574	Hoary Bat	Bat	38	46	27.5	NA	NA	80	96
3575	Hoary Bat	Bat	17	46	27.5	NA	NA	80	96
3576	Hoary Bat	Bat	31	46	27.5	NA	NA	80	96
3577	Hoary Bat	Bat	52	46	27.5	NA	NA	80	96
3578	Hoary Bat	Bat	26	46	27.5	NA	NA	80	96
3579	Hoary Bat	Bat	13	46	27.5	NA	NA	80	96
3580	Hoary Bat	Bat	40	46	27.5	NA	NA	80	96
3581	Hoary Bat	Bat	26	46	27.5	NA	NA	80	96
3582	Hoary Bat	Bat	24	46	27.5	NA	NA	80	96
3583	Hoary Bat	Bat	9	46	27.5	NA	NA	80	96
3584	Hoary Bat	Bat	17	46	27.5	NA	NA	80	96
3585	Hoary Bat	Bat	15	46	27.5	NA	NA	80	96
3586	Hoary Bat	Bat	26	46	27.5	NA	NA	80	96
3587	Hoary Bat	Bat	7	46	27.5	NA	NA	80	96
3588	Hoary Bat	Bat	17	46	27.5	NA	NA	80	96
3589	Hoary Bat	Bat	16	46	27.5	NA	NA	80	96
3590	Hoary Bat	Bat	14	46	27.5	NA	NA	80	96
3591	Hoary Bat	Bat	26	46	27.5	NA	NA	80	96
3592	Hoary Bat	Bat	30	46	27.5	NA	NA	80	96
3593	Hoary Bat	Bat	27	46	27.5	NA	NA	80	96
3594	Hoary Bat	Bat	38	46	27.5	NA	NA	80	96
3595	Hoary Bat	Bat	49	46	27.5	NA	NA	80	96
3596	Hoary Bat	Bat	35	46	27.5	NA	NA	80	96
3597	Hoary Bat	Bat	39	46	27.5	NA	NA	80	96
3598	Hoary Bat	Bat	16	46	27.5	NA	NA	80	96
3599	Hoary Bat	Bat	27	46	27.5	NA	NA	80	96
3600	Hoary Bat	Bat	28	46	27.5	NA	NA	80	96
3601	Hoary Bat	Bat	14	46	27.5	NA	NA	80	96
3602	Hoary Bat	Bat	10	46	27.5	NA	NA	80	96
3603	Hoary Bat	Bat	32	46	27.5	NA	NA	80	96
3604	Hoary Bat	Bat	31	46	27.5	NA	NA	80	96
3605	Hoary Bat	Bat	31	46	27.5	NA	NA	80	96
3606	Hoary Bat	Bat	26	46	27.5	NA	NA	80	96
3607	Hoary Bat	Bat	33	46	27.5	NA	NA	80	96
3608	Hoary Bat	Bat	40	46	27.5	NA	NA	80	96
3609	Hoary Bat	Bat	26	46	27.5	NA	NA	80	96
3610	Hoary Bat	Bat	32	46	27.5	NA	NA	80	96
3611	Hoary Bat	Bat	40	46	27.5	NA	NA	80	96
3612	Hoary Bat	Bat	26	46	27.5	NA	NA	80	96
3613	Hoary Bat	Bat	25	46	27.5	NA	NA	80	96
3614	Hoary Bat	Bat	26	46	27.5	NA	NA	80	96
3615	Hoary Bat	Bat	22	46	27.5	NA	NA	80	96
3616	Hoary Bat	Bat	21	46	27.5	NA	NA	80	96
3617	Hoary Bat	Bat	35	46	27.5	NA	NA	80	96
3618	Hoary Bat	Bat	21	46	27.5	NA	NA	80	96
3619	Hoary Bat	Bat	22	46	27.5	NA	NA	80	96
3620	Hoary Bat	Bat	17	46	27.5	NA	NA	80	96
3621	Hoary Bat	Bat	40	46	27.5	NA	NA	80	96
3622	Hoary Bat	Bat	11	46	27.5	NA	NA	80	96
3623	Hoary Bat	Bat	31	46	27.5	NA	NA	80	96
3624	Hoary Bat	Bat	31	46	27.5	NA	NA	80	96
3625	Hoary Bat	Bat	28	46	27.5	NA	NA	80	96
3626	Hoary Bat	Bat	36	46	27.5	NA	NA	80	96
3627	Hoary Bat	Bat	30	46	27.5	NA	NA	80	96
3628	Hoary Bat	Bat	17	46	27.5	NA	NA	80	96
3629	Hoary Bat	Bat	22	46	27.5	NA	NA	80	96
3630	Hoary Bat	Bat	31	46	27.5	NA	NA	80	96
3631	Hoary Bat	Bat	40	46	27.5	NA	NA	80	96
3632	Hoary Bat	Bat	56	46	27.5	NA	NA	80	96
3633	Hoary Bat	Bat	42	46	27.5	NA	NA	80	96
3634	Hoary Bat	Bat	37	46	27.5	NA	NA	80	96
3635	Hoary Bat	Bat	25	46	27.5	NA	NA	80	96
3636	Hoary Bat	Bat	32	46	27.5	NA	NA	80	96
3637	Hoary Bat	Bat	15	46	27.5	NA	NA	80	96
3638	Hoary Bat	Bat	17	46	27.5	NA	NA	80	96
3639	Hoary Bat	Bat	17	46	27.5	NA	NA	80	96
3640	Hoary Bat	Bat	42	46	27.5	NA	NA	80	96
3641	Hoary Bat	Bat	21	46	27.5	NA	NA	80	96
3642	Hoary Bat	Bat	37	46	27.5	NA	NA	80	96
3643	Hoary Bat	Bat	18	46	27.5	NA	NA	80	96
3644	Hoary Bat	Bat	22	46	27.5	NA	NA	80	96
3645	Hoary Bat	Bat	23	46	27.5	NA	NA	80	96
3646	Hoary Bat	Bat	27	46	27.5	NA	NA	80	96
3647	Hoary Bat	Bat	45	46	27.5	NA	NA	80	96
3648	Hoary Bat	Bat	4	46	27.5	NA	NA	80	96
3649	Hoary Bat	Bat	31	46	27.5	NA	NA	80	96
3650	Hoary Bat	Bat	23	46	27.5	NA	NA	80	96
3651	Hoary Bat	Bat	25	46	27.5	NA	NA	80	96
3652	Hoary Bat	Bat	17	46	27.5	NA	NA	80	96
3653	Hoary Bat	Bat	37	46	27.5	NA	NA	80	96
3654	Hoary Bat	Bat	28	46	27.5	NA	NA	80	96
3655	Hoary Bat	Bat	32	46	27.5	NA	NA	80	96
3656	Hoary Bat	Bat	38	46	27.5	NA	NA	80	96
3657	Hoary Bat	Bat	23	46	27.5	NA	NA	80	96
3658	Hoary Bat	Bat	45	46	27.5	NA	NA	80	96
3659	Hoary Bat	Bat	40	46	27.5	NA	NA	80	96
3660	Hoary Bat	Bat	14	46	27.5	NA	NA	80	96
3661	Hoary Bat	Bat	40	46	27.5	NA	NA	80	96
3662	Hoary Bat	Bat	32	46	27.5	NA	NA	80	96
3663	Hoary Bat	Bat	38	46	27.5	NA	NA	80	96
3664	Hoary Bat	Bat	16	46	27.5	NA	NA	80	96
3665	Hoary Bat	Bat	46	46	27.5	NA	NA	80	96
3666	Hoary Bat	Bat	41	46	27.5	NA	NA	80	96
3667	Hoary Bat	Bat	39	46	27.5	NA	NA	80	96
3668	Hoary Bat	Bat	27	46	27.5	NA	NA	80	96
3669	Hoary Bat	Bat	21	46	27.5	NA	NA	80	96
3670	Hoary Bat	Bat	46	46	27.5	NA	NA	80	96
3671	Hoary Bat	Bat	26	46	27.5	NA	NA	80	96
3672	Hoary Bat	Bat	12	46	27.5	NA	NA	80	96
3673	Hoary Bat	Bat	2	46	27.5	NA	NA	80	96
3674	Hoary Bat	Bat	40	46	27.5	NA	NA	80	96
3675	Hoary Bat	Bat	34	46	27.5	NA	NA	80	96
3676	Hoary Bat	Bat	30	46	27.5	NA	NA	80	96
3677	Hoary Bat	Bat	45	46	27.5	NA	NA	80	96
3678	Hoary Bat	Bat	17	46	27.5	NA	NA	80	96
3679	Hoary Bat	Bat	11	46	27.5	NA	NA	80	96
3680	Hoary Bat	Bat	21	46	27.5	NA	NA	80	96
3681	Hoary Bat	Bat	24	46	27.5	NA	NA	80	96
3682	Hoary Bat	Bat	45	46	27.5	NA	NA	80	96
3683	Hoary Bat	Bat	13	46	27.5	NA	NA	80	96
3684	Hoary Bat	Bat	39	46	27.5	NA	NA	80	96
3685	Hoary Bat	Bat	17	46	27.5	NA	NA	80	96
3686	Hoary Bat	Bat	31	46	27.5	NA	NA	80	96
3687	Hoary Bat	Bat	21	46	27.5	NA	NA	80	96
3688	Hoary Bat	Bat	31	46	27.5	NA	NA	80	96
3689	Hoary Bat	Bat	19	46	27.5	NA	NA	80	96
3690	Hoary Bat	Bat	43	46	27.5	NA	NA	80	96
3691	Hoary Bat	Bat	37	46	27.5	NA	NA	80	96
3692	Hoary Bat	Bat	26	46	27.5	NA	NA	80	96
3693	Hoary Bat	Bat	36	46	27.5	NA	NA	80	96
3694	Hoary Bat	Bat	21	46	27.5	NA	NA	80	96
3695	Hoary Bat	Bat	26	46	27.5	NA	NA	80	96
3696	Hoary Bat	Bat	9	46	27.5	NA	NA	80	96
3697	Hoary Bat	Bat	38	46	27.5	NA	NA	80	96
3698	Hoary Bat	Bat	46	46	27.5	NA	NA	80	96
3699	Hoary Bat	Bat	35	46	27.5	NA	NA	80	96
3700	Hoary Bat	Bat	41	46	27.5	NA	NA	80	96
3701	Hoary Bat	Bat	41	46	27.5	NA	NA	80	96
3702	Hoary Bat	Bat	34	46	27.5	NA	NA	80	96
3703	Hoary Bat	Bat	32	46	27.5	NA	NA	80	96
3704	Hoary Bat	Bat	17	46	27.5	NA	NA	80	96
3705	Hoary Bat	Bat	5	46	27.5	NA	NA	80	96
3706	Hoary Bat	Bat	9	46	27.5	NA	NA	80	96
3707	Hoary Bat	Bat	15	46	27.5	NA	NA	80	96
3708	Hoary Bat	Bat	46	46	27.5	NA	NA	80	96
3709	Hoary Bat	Bat	21	46	27.5	NA	NA	80	96
3710	Hoary Bat	Bat	16	46	27.5	NA	NA	80	96
3711	Hoary Bat	Bat	31	46	27.5	NA	NA	80	96
3712	Hoary Bat	Bat	29	46	27.5	NA	NA	80	96
3713	Hoary Bat	Bat	18	46	27.5	NA	NA	80	96
3714	Hoary Bat	Bat	5	46	27.5	NA	NA	80	96
3715	Hoary Bat	Bat	35	46	27.5	NA	NA	80	96
3716	Hoary Bat	Bat	35	46	27.5	NA	NA	80	96
3717	Hoary Bat	Bat	18	46	27.5	NA	NA	80	96
3718	Hoary Bat	Bat	26	46	27.5	NA	NA	80	96
3719	Hoary Bat	Bat	31	46	27.5	NA	NA	80	96
3720	Hoary Bat	Bat	12	46	27.5	NA	NA	80	96
3721	Hoary Bat	Bat	27	46	27.5	NA	NA	80	96
3722	Hoary Bat	Bat	20	46	27.5	NA	NA	80	96
3723	Hoary Bat	Bat	35	46	27.5	NA	NA	80	96
3724	Hoary Bat	Bat	12	46	27.5	NA	NA	80	96
3725	Hoary Bat	Bat	26	46	27.5	NA	NA	80	96
3726	Hoary Bat	Bat	21	46	27.5	NA	NA	80	96
3727	Hoary Bat	Bat	16	46	27.5	NA	NA	80	96
3728	Hoary Bat	Bat	36	46	27.5	NA	NA	80	96
3729	Hoary Bat	Bat	21	46	27.5	NA	NA	80	96
3730	Hoary Bat	Bat	31	46	27.5	NA	NA	80	96
3731	Hoary Bat	Bat	9	46	27.5	NA	NA	80	96
3732	Hoary Bat	Bat	47	46	27.5	NA	NA	80	96
3733	Hoary Bat	Bat	21	46	27.5	NA	NA	80	96
3734	Hoary Bat	Bat	18	46	27.5	NA	NA	80	96
3735	Hoary Bat	Bat	19	46	27.5	NA	NA	80	96
3736	Hoary Bat	Bat	50	46	27.5	NA	NA	80	96
3737	Hoary Bat	Bat	6	46	27.5	NA	NA	80	96
3738	Hoary Bat	Bat	5	46	27.5	NA	NA	80	96
3739	Hoary Bat	Bat	31	46	27.5	NA	NA	80	96
3740	Hoary Bat	Bat	6	46	27.5	NA	NA	80	96
3741	Hoary Bat	Bat	14	46	27.5	NA	NA	80	96
3742	Hoary Bat	Bat	27	46	27.5	NA	NA	80	96
3743	Hoary Bat	Bat	21	46	27.5	NA	NA	80	96
3744	Hoary Bat	Bat	12	46	27.5	NA	NA	80	96
3745	Hoary Bat	Bat	17	46	27.5	NA	NA	80	96
3746	Hoary Bat	Bat	26	46	27.5	NA	NA	80	96
3747	Hoary Bat	Bat	43	46	27.5	NA	NA	80	96
3748	Hoary Bat	Bat	15	46	27.5	NA	NA	80	96
3749	Hoary Bat	Bat	52	46	27.5	NA	NA	80	96
3750	Hoary Bat	Bat	19	46	27.5	NA	NA	80	96
3751	Hoary Bat	Bat	14	46	27.5	NA	NA	80	96
3752	Hoary Bat	Bat	39	46	27.5	NA	NA	80	96
3753	Hoary Bat	Bat	61	46	27.5	NA	NA	80	96
3754	Hoary Bat	Bat	26	46	27.5	NA	NA	80	96
3755	Hoary Bat	Bat	17	46	27.5	NA	NA	80	96
3756	Hoary Bat	Bat	12	46	27.5	NA	NA	80	96
3757	Hoary Bat	Bat	16	46	27.5	NA	NA	80	96
3758	Lincoln's Sparrow	Bird	5	46	19	night	long	80	96
3759	Little Brown Bat	Bat	40	46	6.5	NA	NA	80	96
3760	Little Brown Bat	Bat	32	46	6.5	NA	NA	80	96
3761	Little Brown Bat	Bat	4	46	6.5	NA	NA	80	96
3762	Little Brown Bat	Bat	40	46	6.5	NA	NA	80	96
3763	Little Brown Bat	Bat	5	46	6.5	NA	NA	80	96
3764	Little Brown Bat	Bat	33	46	6.5	NA	NA	80	96
3765	Little Brown Bat	Bat	11	46	6.5	NA	NA	80	96
3766	Little Brown Bat	Bat	12	46	6.5	NA	NA	80	96
3767	Little Brown Bat	Bat	11	46	6.5	NA	NA	80	96
3768	Little Brown Bat	Bat	6	46	6.5	NA	NA	80	96
3769	Little Brown Bat	Bat	18	46	6.5	NA	NA	80	96
3770	Little Brown Bat	Bat	23	46	6.5	NA	NA	80	96
3771	Little Brown Bat	Bat	29	46	6.5	NA	NA	80	96
3772	Little Brown Bat	Bat	46	46	6.5	NA	NA	80	96
3773	Little Brown Bat	Bat	10	46	6.5	NA	NA	80	96
3774	Little Brown Bat	Bat	8	46	6.5	NA	NA	80	96
3775	Little Brown Bat	Bat	33	46	6.5	NA	NA	80	96
3776	Little Brown Bat	Bat	35	46	6.5	NA	NA	80	96
3777	Little Brown Bat	Bat	0	46	6.5	NA	NA	80	96
3778	Little Brown Bat	Bat	15	46	6.5	NA	NA	80	96
3779	Little Brown Bat	Bat	32	46	6.5	NA	NA	80	96
3780	Little Brown Bat	Bat	22	46	6.5	NA	NA	80	96
3781	Little Brown Bat	Bat	27	46	6.5	NA	NA	80	96
3782	Little Brown Bat	Bat	16	46	6.5	NA	NA	80	96
3783	Little Brown Bat	Bat	18	46	6.5	NA	NA	80	96
3784	Little Brown Bat	Bat	38	46	6.5	NA	NA	80	96
3785	Little Brown Bat	Bat	40	46	6.5	NA	NA	80	96
3786	Little Brown Bat	Bat	35	46	6.5	NA	NA	80	96
3787	Little Brown Bat	Bat	17	46	6.5	NA	NA	80	96
3788	Little Brown Bat	Bat	28	46	6.5	NA	NA	80	96
3789	Little Brown Bat	Bat	38	46	6.5	NA	NA	80	96
3790	Magnolia Warbler	Bird	44	46	8.96	night	long	80	96
3791	Magnolia Warbler	Bird	32	46	8.96	night	long	80	96
3792	Magnolia Warbler	Bird	23	46	8.96	night	long	80	96
3793	Magnolia Warbler	Bird	16	46	8.96	night	long	80	96
3794	Magnolia Warbler	Bird	5	46	8.96	night	long	80	96
3795	Magnolia Warbler	Bird	18	46	8.96	night	long	80	96
3796	Magnolia Warbler	Bird	21	46	8.96	night	long	80	96
3797	Magnolia Warbler	Bird	31	46	8.96	night	long	80	96
3798	Magnolia Warbler	Bird	29	46	8.96	night	long	80	96
3799	Magnolia Warbler	Bird	42	46	8.96	night	long	80	96
3800	Magnolia Warbler	Bird	32	46	8.96	night	long	80	96
3801	Magnolia Warbler	Bird	27	46	8.96	night	long	80	96
3802	Magnolia Warbler	Bird	17	46	8.96	night	long	80	96
3803	Northern Parula	Bird	21	46	7.4	night	long	80	96
3804	Northern Waterthrush	Bird	38	46	15.9	night	long	80	96
3805	Ovenbird	Bird	7	46	22.5	night	long	80	96
3806	Ovenbird	Bird	7	46	22.5	night	long	80	96
3807	Ovenbird	Bird	40	46	22.5	night	long	80	96
3808	Ovenbird	Bird	26	46	22.5	night	long	80	96
3809	Ovenbird	Bird	28	46	22.5	night	long	80	96
3810	Palm Warbler	Bird	54	46	10.3	night	long	80	96
3811	Philadelphia Vireo	Bird	38	46	12.2	night	long	80	96
3812	Philadelphia Vireo	Bird	40	46	12.2	night	long	80	96
3813	Red-breasted Nuthatch	Bird	35	46	11	day	short	80	96
3814	Red-eyed Vireo	Bird	2	46	20.7	night	long	80	96
3815	Red-eyed Vireo	Bird	21	46	20.7	night	long	80	96
3816	Red-eyed Vireo	Bird	28	46	20.7	night	long	80	96
3817	Red-eyed Vireo	Bird	2	46	20.7	night	long	80	96
3818	Red-eyed Vireo	Bird	1	46	20.7	night	long	80	96
3819	Red-eyed Vireo	Bird	7	46	20.7	night	long	80	96
3820	Red-eyed Vireo	Bird	2	46	20.7	night	long	80	96
3821	Red-eyed Vireo	Bird	49	46	20.7	night	long	80	96
3822	Red-eyed Vireo	Bird	32	46	20.7	night	long	80	96
3823	Red-eyed Vireo	Bird	44	46	20.7	night	long	80	96
3824	Red-eyed Vireo	Bird	26	46	20.7	night	long	80	96
3825	Red-eyed Vireo	Bird	6	46	20.7	night	long	80	96
3826	Red-eyed Vireo	Bird	9	46	20.7	night	long	80	96
3827	Red-eyed Vireo	Bird	37	46	20.7	night	long	80	96
3828	Red-eyed Vireo	Bird	40	46	20.7	night	long	80	96
3829	Red-eyed Vireo	Bird	29	46	20.7	night	long	80	96
3830	Red-eyed Vireo	Bird	17	46	20.7	night	long	80	96
3831	Red-eyed Vireo	Bird	40	46	20.7	night	long	80	96
3832	Red-eyed Vireo	Bird	23	46	20.7	night	long	80	96
3833	Red-eyed Vireo	Bird	31	46	20.7	night	long	80	96
3834	Red-eyed Vireo	Bird	45	46	20.7	night	long	80	96
3835	Red-eyed Vireo	Bird	12	46	20.7	night	long	80	96
3836	Red-eyed Vireo	Bird	26	46	20.7	night	long	80	96
3837	Red-eyed Vireo	Bird	26	46	20.7	night	long	80	96
3838	Red-eyed Vireo	Bird	36	46	20.7	night	long	80	96
3839	Red-eyed Vireo	Bird	43	46	20.7	night	long	80	96
3840	Red-eyed Vireo	Bird	31	46	20.7	night	long	80	96
3841	Red-eyed Vireo	Bird	45	46	20.7	night	long	80	96
3842	Red-eyed Vireo	Bird	40	46	20.7	night	long	80	96
3843	Red-eyed Vireo	Bird	40	46	20.7	night	long	80	96
3844	Red-eyed Vireo	Bird	43	46	20.7	night	long	80	96
3845	Red-eyed Vireo	Bird	15	46	20.7	night	long	80	96
3846	Red-eyed Vireo	Bird	39	46	20.7	night	long	80	96
3847	Red-eyed Vireo	Bird	34	46	20.7	night	long	80	96
3848	Red-eyed Vireo	Bird	21	46	20.7	night	long	80	96
3849	Red-eyed Vireo	Bird	36	46	20.7	night	long	80	96
3850	Red-eyed Vireo	Bird	22	46	20.7	night	long	80	96
3851	Red-eyed Vireo	Bird	31	46	20.7	night	long	80	96
3852	Red-eyed Vireo	Bird	26	46	20.7	night	long	80	96
3853	Red-eyed Vireo	Bird	35	46	20.7	night	long	80	96
3854	Red-eyed Vireo	Bird	38	46	20.7	night	long	80	96
3855	Red-eyed Vireo	Bird	50	46	20.7	night	long	80	96
3856	Red-eyed Vireo	Bird	31	46	20.7	night	long	80	96
3857	Red-eyed Vireo	Bird	44	46	20.7	night	long	80	96
3858	Red-eyed Vireo	Bird	18	46	20.7	night	long	80	96
3859	Red-eyed Vireo	Bird	49	46	20.7	night	long	80	96
3860	Red-eyed Vireo	Bird	49	46	20.7	night	long	80	96
3861	Red-eyed Vireo	Bird	21	46	20.7	night	long	80	96
3862	Red-eyed Vireo	Bird	5	46	20.7	night	long	80	96
3863	Red-eyed Vireo	Bird	2	46	20.7	night	long	80	96
3864	Red-eyed Vireo	Bird	40	46	20.7	night	long	80	96
3865	Red-eyed Vireo	Bird	21	46	20.7	night	long	80	96
3866	Red-eyed Vireo	Bird	24	46	20.7	night	long	80	96
3867	Red-eyed Vireo	Bird	29	46	20.7	night	long	80	96
3868	Red-eyed Vireo	Bird	8	46	20.7	night	long	80	96
3869	Red-eyed Vireo	Bird	10	46	20.7	night	long	80	96
3870	Red-eyed Vireo	Bird	23	46	20.7	night	long	80	96
3871	Red-eyed Vireo	Bird	31	46	20.7	night	long	80	96
3872	Red-eyed Vireo	Bird	42	46	20.7	night	long	80	96
3873	Red-eyed Vireo	Bird	12	46	20.7	night	long	80	96
3874	Red-eyed Vireo	Bird	28	46	20.7	night	long	80	96
3875	Red-eyed Vireo	Bird	35	46	20.7	night	long	80	96
3876	Red-eyed Vireo	Bird	14	46	20.7	night	long	80	96
3877	Red-eyed Vireo	Bird	26	46	20.7	night	long	80	96
3878	Red-eyed Vireo	Bird	18	46	20.7	night	long	80	96
3879	Red-eyed Vireo	Bird	12	46	20.7	night	long	80	96
3880	Red-eyed Vireo	Bird	31	46	20.7	night	long	80	96
3881	Red-eyed Vireo	Bird	26	46	20.7	night	long	80	96
3882	Red-eyed Vireo	Bird	16	46	20.7	night	long	80	96
3883	Red-eyed Vireo	Bird	22	46	20.7	night	long	80	96
3884	Red-eyed Vireo	Bird	26	46	20.7	night	long	80	96
3885	Red-eyed Vireo	Bird	38	46	20.7	night	long	80	96
3886	Red-eyed Vireo	Bird	21	46	20.7	night	long	80	96
3887	Red-eyed Vireo	Bird	40	46	20.7	night	long	80	96
3888	Red-eyed Vireo	Bird	21	46	20.7	night	long	80	96
3889	Red-eyed Vireo	Bird	21	46	20.7	night	long	80	96
3890	Red-eyed Vireo	Bird	14	46	20.7	night	long	80	96
3891	Red-eyed Vireo	Bird	21	46	20.7	night	long	80	96
3892	Red-eyed Vireo	Bird	42	46	20.7	night	long	80	96
3893	Rose-breasted Grosbeak	Bird	10	46	45.6	night	long	80	96
3894	Rose-breasted Grosbeak	Bird	34	46	45.6	night	long	80	96
3895	Ruby-crowned Kinglet	Bird	40	46	6.9	night	long	80	96
3896	Ruby-crowned Kinglet	Bird	45	46	6.9	night	long	80	96
3897	Ruby-crowned Kinglet	Bird	56	46	6.9	night	long	80	96
3898	Ruffed Grouse	Bird	7	46	654.1	none	none	80	96
3899	Savannah Sparrow	Bird	31	46	19	night	long	80	96
3900	Scarlet Tanager	Bird	7	46	25	night	long	80	96
3901	Seminole Bat	Bat	23	46		NA	NA	80	96
3902	Silver-haired Bat	Bat	24	46	10	NA	NA	80	96
3903	Silver-haired Bat	Bat	12	46	10	NA	NA	80	96
3904	Silver-haired Bat	Bat	10	46	10	NA	NA	80	96
3905	Silver-haired Bat	Bat	20	46	10	NA	NA	80	96
3906	Silver-haired Bat	Bat	21	46	10	NA	NA	80	96
3907	Silver-haired Bat	Bat	48	46	10	NA	NA	80	96
3908	Silver-haired Bat	Bat	17	46	10	NA	NA	80	96
3909	Silver-haired Bat	Bat	37	46	10	NA	NA	80	96
3910	Silver-haired Bat	Bat	49	46	10	NA	NA	80	96
3911	Silver-haired Bat	Bat	12	46	10	NA	NA	80	96
3912	Silver-haired Bat	Bat	22	46	10	NA	NA	80	96
3913	Silver-haired Bat	Bat	27	46	10	NA	NA	80	96
3914	Silver-haired Bat	Bat	26	46	10	NA	NA	80	96
3915	Silver-haired Bat	Bat	18	46	10	NA	NA	80	96
3916	Silver-haired Bat	Bat	12	46	10	NA	NA	80	96
3917	Silver-haired Bat	Bat	59	46	10	NA	NA	80	96
3918	Silver-haired Bat	Bat	54	46	10	NA	NA	80	96
3919	Silver-haired Bat	Bat	29	46	10	NA	NA	80	96
3920	Silver-haired Bat	Bat	44	46	10	NA	NA	80	96
3921	Silver-haired Bat	Bat	11	46	10	NA	NA	80	96
3922	Silver-haired Bat	Bat	13	46	10	NA	NA	80	96
3923	Silver-haired Bat	Bat	25	46	10	NA	NA	80	96
3924	Silver-haired Bat	Bat	21	46	10	NA	NA	80	96
3925	Silver-haired Bat	Bat	26	46	10	NA	NA	80	96
3926	Silver-haired Bat	Bat	45	46	10	NA	NA	80	96
3927	Silver-haired Bat	Bat	73	46	10	NA	NA	80	96
3928	Silver-haired Bat	Bat	35	46	10	NA	NA	80	96
3929	Silver-haired Bat	Bat	21	46	10	NA	NA	80	96
3930	Silver-haired Bat	Bat	47	46	10	NA	NA	80	96
3931	Silver-haired Bat	Bat	37	46	10	NA	NA	80	96
3932	Silver-haired Bat	Bat	7	46	10	NA	NA	80	96
3933	Silver-haired Bat	Bat	34	46	10	NA	NA	80	96
3934	Silver-haired Bat	Bat	54	46	10	NA	NA	80	96
3935	Silver-haired Bat	Bat	6	46	10	NA	NA	80	96
3936	Silver-haired Bat	Bat	28	46	10	NA	NA	80	96
3937	Silver-haired Bat	Bat	14	46	10	NA	NA	80	96
3938	Silver-haired Bat	Bat	26	46	10	NA	NA	80	96
3939	Silver-haired Bat	Bat	43	46	10	NA	NA	80	96
3940	Silver-haired Bat	Bat	18	46	10	NA	NA	80	96
3941	Silver-haired Bat	Bat	18	46	10	NA	NA	80	96
3942	Silver-haired Bat	Bat	25	46	10	NA	NA	80	96
3943	Silver-haired Bat	Bat	7	46	10	NA	NA	80	96
3944	Silver-haired Bat	Bat	15	46	10	NA	NA	80	96
3945	Silver-haired Bat	Bat	26	46	10	NA	NA	80	96
3946	Silver-haired Bat	Bat	17	46	10	NA	NA	80	96
3947	Silver-haired Bat	Bat	14	46	10	NA	NA	80	96
3948	Silver-haired Bat	Bat	42	46	10	NA	NA	80	96
3949	Silver-haired Bat	Bat	32	46	10	NA	NA	80	96
3950	Silver-haired Bat	Bat	40	46	10	NA	NA	80	96
3951	Silver-haired Bat	Bat	31	46	10	NA	NA	80	96
3952	Silver-haired Bat	Bat	5	46	10	NA	NA	80	96
3953	Silver-haired Bat	Bat	40	46	10	NA	NA	80	96
3954	Silver-haired Bat	Bat	49	46	10	NA	NA	80	96
3955	Silver-haired Bat	Bat	13	46	10	NA	NA	80	96
3956	Silver-haired Bat	Bat	17	46	10	NA	NA	80	96
3957	Silver-haired Bat	Bat	10	46	10	NA	NA	80	96
3958	Silver-haired Bat	Bat	6	46	10	NA	NA	80	96
3959	Silver-haired Bat	Bat	18	46	10	NA	NA	80	96
3960	Silver-haired Bat	Bat	12	46	10	NA	NA	80	96
3961	Silver-haired Bat	Bat	40	46	10	NA	NA	80	96
3962	Silver-haired Bat	Bat	26	46	10	NA	NA	80	96
3963	Silver-haired Bat	Bat	29	46	10	NA	NA	80	96
3964	Silver-haired Bat	Bat	28	46	10	NA	NA	80	96
3965	Silver-haired Bat	Bat	36	46	10	NA	NA	80	96
3966	Silver-haired Bat	Bat	44	46	10	NA	NA	80	96
3967	Silver-haired Bat	Bat	11	46	10	NA	NA	80	96
3968	Silver-haired Bat	Bat	17	46	10	NA	NA	80	96
3969	Silver-haired Bat	Bat	35	46	10	NA	NA	80	96
3970	Silver-haired Bat	Bat	20	46	10	NA	NA	80	96
3971	Silver-haired Bat	Bat	23	46	10	NA	NA	80	96
3972	Silver-haired Bat	Bat	14	46	10	NA	NA	80	96
3973	Silver-haired Bat	Bat	13	46	10	NA	NA	80	96
3974	Silver-haired Bat	Bat	12	46	10	NA	NA	80	96
3975	Silver-haired Bat	Bat	6	46	10	NA	NA	80	96
3976	Silver-haired Bat	Bat	26	46	10	NA	NA	80	96
3977	Silver-haired Bat	Bat	31	46	10	NA	NA	80	96
3978	Silver-haired Bat	Bat	19	46	10	NA	NA	80	96
3979	Silver-haired Bat	Bat	49	46	10	NA	NA	80	96
3980	Silver-haired Bat	Bat	21	46	10	NA	NA	80	96
3981	Silver-haired Bat	Bat	21	46	10	NA	NA	80	96
3982	Silver-haired Bat	Bat	24	46	10	NA	NA	80	96
3983	Silver-haired Bat	Bat	28	46	10	NA	NA	80	96
3984	Silver-haired Bat	Bat	38	46	10	NA	NA	80	96
3985	Silver-haired Bat	Bat	42	46	10	NA	NA	80	96
3986	Silver-haired Bat	Bat	48	46	10	NA	NA	80	96
3987	Silver-haired Bat	Bat	33	46	10	NA	NA	80	96
3988	Silver-haired Bat	Bat	23	46	10	NA	NA	80	96
3989	Silver-haired Bat	Bat	38	46	10	NA	NA	80	96
3990	Silver-haired Bat	Bat	42	46	10	NA	NA	80	96
3991	Silver-haired Bat	Bat	17	46	10	NA	NA	80	96
3992	Silver-haired Bat	Bat	54	46	10	NA	NA	80	96
3993	Silver-haired Bat	Bat	0	46	10	NA	NA	80	96
3994	Silver-haired Bat	Bat	15	46	10	NA	NA	80	96
3995	Silver-haired Bat	Bat	26	46	10	NA	NA	80	96
3996	Silver-haired Bat	Bat	16	46	10	NA	NA	80	96
3997	Silver-haired Bat	Bat	12	46	10	NA	NA	80	96
3998	Silver-haired Bat	Bat	40	46	10	NA	NA	80	96
3999	Silver-haired Bat	Bat	17	46	10	NA	NA	80	96
4000	Silver-haired Bat	Bat	21	46	10	NA	NA	80	96
4001	Silver-haired Bat	Bat	18	46	10	NA	NA	80	96
4002	Silver-haired Bat	Bat	32	46	10	NA	NA	80	96
4003	Silver-haired Bat	Bat	23	46	10	NA	NA	80	96
4004	Silver-haired Bat	Bat	30	46	10	NA	NA	80	96
4005	Silver-haired Bat	Bat	12	46	10	NA	NA	80	96
4006	Silver-haired Bat	Bat	12	46	10	NA	NA	80	96
4007	Silver-haired Bat	Bat	14	46	10	NA	NA	80	96
4008	Silver-haired Bat	Bat	42	46	10	NA	NA	80	96
4009	Silver-haired Bat	Bat	16	46	10	NA	NA	80	96
4010	Silver-haired Bat	Bat	36	46	10	NA	NA	80	96
4011	Swainson's Thrush	Bird	29	46	29.6	night	long	80	96
4012	Swainson's Thrush	Bird	37	46	29.6	night	long	80	96
4013	Swainson's Thrush	Bird	12	46	29.6	night	long	80	96
4014	Swainson's Thrush	Bird	21	46	29.6	night	long	80	96
4015	Swainson's Thrush	Bird	46	46	29.6	night	long	80	96
4016	Tennessee Warbler	Bird	21	46	9.6	night	long	80	96
4017	Tennessee Warbler	Bird	33	46	9.6	night	long	80	96
4018	Tricolored Bat	Bat	23	46	4.5	NA	NA	80	96
4019	Tricolored Bat	Bat	15	46	4.5	NA	NA	80	96
4020	Tricolored Bat	Bat	35	46	4.5	NA	NA	80	96
4021	Tricolored Bat	Bat	21	46	4.5	NA	NA	80	96
4022	Tricolored Bat	Bat	6	46	4.5	NA	NA	80	96
4023	Tricolored Bat	Bat	22	46	4.5	NA	NA	80	96
4024	Tricolored Bat	Bat	22	46	4.5	NA	NA	80	96
4025	Tricolored Bat	Bat	2	46	4.5	NA	NA	80	96
4026	Tricolored Bat	Bat	43	46	4.5	NA	NA	80	96
4027	Tricolored Bat	Bat	28	46	4.5	NA	NA	80	96
4028	Tricolored Bat	Bat	17	46	4.5	NA	NA	80	96
4029	Tricolored Bat	Bat	16	46	4.5	NA	NA	80	96
4030	Tricolored Bat	Bat	17	46	4.5	NA	NA	80	96
4031	Tricolored Bat	Bat	31	46	4.5	NA	NA	80	96
4032	Tricolored Bat	Bat	0	46	4.5	NA	NA	80	96
4033	Tricolored Bat	Bat	37	46	4.5	NA	NA	80	96
4034	Tricolored Bat	Bat	31	46	4.5	NA	NA	80	96
4035	Tricolored Bat	Bat	27	46	4.5	NA	NA	80	96
4036	Tricolored Bat	Bat	31	46	4.5	NA	NA	80	96
4037	Tricolored Bat	Bat	32	46	4.5	NA	NA	80	96
4038	Tricolored Bat	Bat	17	46	4.5	NA	NA	80	96
4039	Tricolored Bat	Bat	28	46	4.5	NA	NA	80	96
4040	Tricolored Bat	Bat	35	46	4.5	NA	NA	80	96
4041	Tricolored Bat	Bat	7	46	4.5	NA	NA	80	96
4042	Tricolored Bat	Bat	30	46	4.5	NA	NA	80	96
4043	Tricolored Bat	Bat	18	46	4.5	NA	NA	80	96
4044	Tricolored Bat	Bat	17	46	4.5	NA	NA	80	96
4045	Tricolored Bat	Bat	11	46	4.5	NA	NA	80	96
4046	Tricolored Bat	Bat	17	46	4.5	NA	NA	80	96
4047	Tricolored Bat	Bat	33	46	4.5	NA	NA	80	96
4048	Tricolored Bat	Bat	35	46	4.5	NA	NA	80	96
4049	Tricolored Bat	Bat	3	46	4.5	NA	NA	80	96
4050	Tricolored Bat	Bat	18	46	4.5	NA	NA	80	96
4051	Tricolored Bat	Bat	16	46	4.5	NA	NA	80	96
4052	Tricolored Bat	Bat	14	46	4.5	NA	NA	80	96
4053	Tricolored Bat	Bat	5	46	4.5	NA	NA	80	96
4054	Tricolored Bat	Bat	26	46	4.5	NA	NA	80	96
4055	Tricolored Bat	Bat	12	46	4.5	NA	NA	80	96
4056	Tricolored Bat	Bat	36	46	4.5	NA	NA	80	96
4057	Tricolored Bat	Bat	31	46	4.5	NA	NA	80	96
4058	Tricolored Bat	Bat	46	46	4.5	NA	NA	80	96
4059	Tricolored Bat	Bat	12	46	4.5	NA	NA	80	96
4060	Tricolored Bat	Bat	18	46	4.5	NA	NA	80	96
4061	Tricolored Bat	Bat	21	46	4.5	NA	NA	80	96
4062	Tricolored Bat	Bat	17	46	4.5	NA	NA	80	96
4063	Tricolored Bat	Bat	32	46	4.5	NA	NA	80	96
4064	Tricolored Bat	Bat	21	46	4.5	NA	NA	80	96
4065	Tricolored Bat	Bat	5	46	4.5	NA	NA	80	96
4066	Turkey Vulture	Bird	38	46	1430	day	short	80	96
4067	Turkey Vulture	Bird	21	46	1430	day	short	80	96
4068	Turkey Vulture	Bird	0	46	1430	day	short	80	96
4069	Unidentified Bat	Bat	11	46		NA	NA	80	96
4070	Unidentified Bat	Bat	21	46		NA	NA	80	96
4071	Unidentified Bat	Bat	21	46		NA	NA	80	96
4072	Unidentified Bat	Bat	27	46		NA	NA	80	96
4073	Unidentified Bat	Bat	22	46		NA	NA	80	96
4074	Unidentified Bat	Bat	0	46	NA	NA	NA	80	96
4075	Unidentified Bird	Bird	38	46	NA	NA	NA	80	96
4076	Unidentified Bird	Bird	5	46	NA	NA	NA	80	96
4077	Unidentified Bird	Bird	28	46	NA	NA	NA	80	96
4078	Unidentified Bird	Bird	42	46	NA	NA	NA	80	96
4079	Unidentified Bird (Small)	Bird	22	46	NA	NA	NA	80	96
4080	Unidentified Bird (Small)	Bird	17	46	NA	NA	NA	80	96
4081	Unidentified Bird (Small)	Bird	27	46	NA	NA	NA	80	96
4082	Unidentified Empidonax	Bird	22	46	NA	NA	NA	80	96
4083	Unidentified Empidonax	Bird	33	46	NA	NA	NA	80	96
4084	Unidentified Empidonax	Bird	36	46	NA	NA	NA	80	96
4085	Unidentified Flycatcher	Bird	44	46	NA	NA	NA	80	96
4086	Unidentified Flycatcher	Bird	16	46	NA	NA	NA	80	96
4087	Unidentified Large Bird	Bird	33	46	NA	NA	NA	80	96
4088	Unidentified Myotis	Bat	11	46		NA	NA	80	96
4089	Unidentified Passerine	Bird	51	46	NA	NA	NA	80	96
4090	Unidentified Passerine	Bird	14	46	NA	NA	NA	80	96
4091	Unidentified Passerine	Bird	13	46	NA	NA	NA	80	96
4092	Unidentified Passerine	Bird	44	46	NA	NA	NA	80	96
4093	Unidentified Passerine	Bird	40	46	NA	NA	NA	80	96
4094	Unidentified Passerine	Bird	45	46	NA	NA	NA	80	96
4095	Unidentified Passerine	Bird	35	46	NA	NA	NA	80	96
4096	Unidentified Passerine	Bird	35	46	NA	NA	NA	80	96
4097	Unidentified Passerine	Bird	26	46	NA	NA	NA	80	96
4098	Unidentified Passerine	Bird	30	46	NA	NA	NA	80	96
4099	Unidentified Passerine	Bird	26	46	NA	NA	NA	80	96
4100	Unidentified Passerine	Bird	23	46	NA	NA	NA	80	96
4101	Unidentified Passerine	Bird	36	46	NA	NA	NA	80	96
4102	Unidentified Passerine	Bird	21	46	NA	NA	NA	80	96
4103	Unidentified Passerine	Bird	20	46	NA	NA	NA	80	96
4104	Unidentified Passerine	Bird	21	46	NA	NA	NA	80	96
4105	Unidentified Passerine	Bird	40	46	NA	NA	NA	80	96
4106	Unidentified Passerine	Bird	16	46	NA	NA	NA	80	96
4107	Unidentified Passerine	Bird	33	46	NA	NA	NA	80	96
4108	Unidentified Raptor	Bird	17	46	NA	NA	NA	80	96
4109	Unidentified Vireo	Bird	13	46	NA	NA	NA	80	96
4110	Unidentified Warbler	Bird	1	46	NA	NA	NA	80	96
4111	Unidentified Warbler	Bird	6	46	NA	NA	NA	80	96
4112	Veery	Bird	16	46	43.3	night	long	80	96
4113	Veery	Bird	26	46	43.3	night	long	80	96
4114	Veery	Bird	21	46	43.3	night	long	80	96
4115	White-throated Sparrow	Bird	34	46	31.4	night	short	80	96
4116	Winter Wren	Bird	14	46	9.4	night	short	80	96
4117	Wood Thrush	Bird	27	46	47.8	night	long	80	96
4118	Wood Thrush	Bird	35	46	47.8	night	long	80	96
4119	Wood Thrush	Bird	28	46	47.8	night	long	80	96
4120	Wood Thrush	Bird	31	46	47.8	night	long	80	96
4121	Wood Thrush	Bird	34	46	47.8	night	long	80	96
4122	Wood Thrush	Bird	43	46	47.8	night	long	80	96
4123	Wood Thrush	Bird	15	46	47.8	night	long	80	96
4124	Wood Thrush	Bird	23	46	47.8	night	long	80	96
4125	Wood Thrush	Bird	23	46	47.8	night	long	80	96
4126	Wood Thrush	Bird	26	46	47.8	night	long	80	96
4127	Wood Thrush	Bird	35	46	47.8	night	long	80	96
4128	Yellow-bellied Flycatcher	Bird	27	46	11.5	night	long	80	96
4129	Yellow-bellied Sapsucker	Bird	23	46	50.3	night	short	80	96
4130	Yellow-bellied Sapsucker	Bird	33	46	50.3	night	short	80	96
4131	Yellow-billed Cuckoo	Bird	80	46	58.8	night	long	80	96
4132	Yellow-billed Cuckoo	Bird	26	46	58.8	night	long	80	96
4133	Yellow-billed Cuckoo	Bird	21	46	58.8	night	long	80	96
4134	Yellow-billed Cuckoo	Bird	31	46	58.8	night	long	80	96
4135	Yellow-billed Cuckoo	Bird	14	46	58.8	night	long	80	96
4136	Yellow-billed Cuckoo	Bird	17	46	58.8	night	long	80	96
4137	Yellow-billed Cuckoo	Bird	26	46	58.8	night	long	80	96
4138	Yellow-rumped Warbler	Bird	33	46	13.1	night	short	80	96
4139	Yellow-rumped Warbler	Bird	34	46	13.1	night	short	80	96
4140	Yellow-rumped Warbler	Bird	16	46	13.1	night	short	80	96
4141	Yellow-rumped Warbler	Bird	37	46	13.1	night	short	80	96
4142	Yellow-rumped Warbler	Bird	42	46	13.1	night	short	80	96
4143	Yellow-rumped Warbler	Bird	24	46	13.1	night	short	80	96
