# Supplementary material for: An evaluation of bird and bat mortality at wind turbines in the Northeastern United States
Source: PLoS One. 2020 Aug 28;15(8):e0238034. doi: 10.1371/journal.pone.0238034 (PMC7454995; doi:10.1371/journal.pone.0238034)
Supplement: S2 Dataset — (XLSX) [file pone.0238034.s023.xlsx]

## Sheet: Mortality
Object ID	Species	Animal	Scientific Name	Order	Family	Month	MME	Project ID	T_state	Trophic Guild	NMBCA	MBTA	Mig Status	Pop Size_US-Ca
1	Red-eyed Vireo	Bird	Vireo olivaceus	Passeriformes	Vireonidae	9	No	43	PA	Insectivore: lower canopy foliage gleaner	Yes	Yes	M	130000000
2	Unidentified Warbler	Bird	Unknown	Passeriformes	Parulidae	9	No	43	PA	Unknown	Yes	Yes	Unknown	Unknown
3	Baltimore Oriole	Bird	Icterus galbula	Passeriformes	Icteridae	9	No	43	PA	Insectivore: upper canopy foliage gleaner	Yes	Yes	M	12000000
4	Black-throated Blue Warbler	Bird	Setophaga caerulescens	Passeriformes	Parulidae	9	No	43	PA	Insectivore: lower canopy foliage gleaner	Yes	Yes	M	2400000
5	Turkey Vulture	Bird	Cathartes aura	Cathartiformes	Cathartidae	4	No	5	MD	Scavenger	Yes	Yes	PM	6700000
6	Golden-crowned Kinglet	Bird	Regulus satrapa	Passeriformes	Regulidae	4	No	5	MD	Insectivore: lower canopy foliage gleaner	Yes	Yes	PM	130000000
7	Unidentified Songbird	Bird	Unknown	Passeriformes	Unknown	4	No	5	MD	Unknown	Unknown	Yes	Unknown	Unknown
8	American Robin	Bird	Turdus migratorius	Passeriformes	Turdidae	4	No	43	PA	Insectivore: ground gleaner	Yes	Yes	PM	380000000
9	Unidentified Bird	Bird	Unknown	Unknown	Unknown	4	No	5	MD	Unknown	Unknown	Unknown	Unknown	Unknown
10	Unidentified Songbird	Bird	Unknown	Passeriformes	Unknown	5	No	5	MD	Unknown	Unknown	Yes	Unknown	Unknown
11	Unidentified Bird	Bird	Unknown	Unknown	Unknown	5	No	12	PA	Unknown	Unknown	Unknown	Unknown	Unknown
12	Unidentified Bird	Bird	Unknown	Unknown	Unknown	5	No	12	PA	Unknown	Unknown	Unknown	Unknown	Unknown
13	Red-eyed Vireo	Bird	Vireo olivaceus	Passeriformes	Vireonidae	5	No	5	MD	Insectivore: lower canopy foliage gleaner	Yes	Yes	M	130000000
14	Ruby-throated Hummingbird	Bird	Archilochus colubris	Apodiformes	Trochilidae	5	No	5	MD	Nectarivore	Yes	Yes	M	34000000
15	Red-eyed Vireo	Bird	Vireo olivaceus	Passeriformes	Vireonidae	5	No	5	MD	Insectivore: lower canopy foliage gleaner	Yes	Yes	M	130000000
16	Black-billed Cuckoo	Bird	Coccyzus erythropthalmus	Cuculiformes	Cuculidae	5	No	12	PA	Insectivore: upper canopy foliage gleaner	Yes	Yes	M	890000
17	Chestnut-sided Warbler	Bird	Setophaga pensylvanica	Passeriformes	Parulidae	5	No	38	ME	Insectivore: lower canopy foliage gleaner	Yes	Yes	M	18000000
18	American Redstart	Bird	Setophaga ruticilla	Passeriformes	Parulidae	5	No	5	MD	Insectivore: air hawker under canopy	Yes	Yes	M	42000000
19	Red-eyed Vireo	Bird	Vireo olivaceus	Passeriformes	Vireonidae	5	No	4	PA	Insectivore: lower canopy foliage gleaner	Yes	Yes	M	130000000
20	Red-eyed Vireo	Bird	Vireo olivaceus	Passeriformes	Vireonidae	5	No	12	PA	Insectivore: lower canopy foliage gleaner	Yes	Yes	M	130000000
21	Red-eyed Vireo	Bird	Vireo olivaceus	Passeriformes	Vireonidae	5	No	12	PA	Insectivore: lower canopy foliage gleaner	Yes	Yes	M	130000000
22	Red-eyed Vireo	Bird	Vireo olivaceus	Passeriformes	Vireonidae	5	No	38	ME	Insectivore: lower canopy foliage gleaner	Yes	Yes	M	130000000
23	Red-eyed Vireo	Bird	Vireo olivaceus	Passeriformes	Vireonidae	5	No	4	PA	Insectivore: lower canopy foliage gleaner	Yes	Yes	M	130000000
24	Red-eyed Vireo	Bird	Vireo olivaceus	Passeriformes	Vireonidae	5	No	4	PA	Insectivore: lower canopy foliage gleaner	Yes	Yes	M	130000000
25	Red-eyed Vireo	Bird	Vireo olivaceus	Passeriformes	Vireonidae	5	No	4	PA	Insectivore: lower canopy foliage gleaner	Yes	Yes	M	130000000
26	Red-eyed Vireo	Bird	Vireo olivaceus	Passeriformes	Vireonidae	5	No	4	PA	Insectivore: lower canopy foliage gleaner	Yes	Yes	M	130000000
27	Red-eyed Vireo	Bird	Vireo olivaceus	Passeriformes	Vireonidae	5	No	5	MD	Insectivore: lower canopy foliage gleaner	Yes	Yes	M	130000000
28	Unidentified Bird	Bird	Unknown	Unknown	Unknown	5	No	4	PA	Unknown	Unknown	Unknown	Unknown	Unknown
29	Rose-breasted Grosbeak	Bird	Pheucticus ludovicianus	Passeriformes	Cardinalidae	5	No	5	MD	Insectivore: upper canopy foliage gleaner	Yes	Yes	M	4700000
30	Red-eyed Vireo	Bird	Vireo olivaceus	Passeriformes	Vireonidae	5	No	4	PA	Insectivore: lower canopy foliage gleaner	Yes	Yes	M	130000000
31	Chimney Swift	Bird	Chaetura pelagica	Apodiformes	Apodidae	6	No	12	PA	Insectivore: air hawker above canopy	Yes	Yes	M	7700000
32	Ruby-throated Hummingbird	Bird	Archilochus colubris	Apodiformes	Trochilidae	6	No	5	MD	Nectarivore	Yes	Yes	M	34000000
33	Black-billed Cuckoo	Bird	Coccyzus erythropthalmus	Cuculiformes	Cuculidae	6	No	2	WV	Insectivore: upper canopy foliage gleaner	Yes	Yes	M	890000
34	Unidentified Warbler	Bird	Unknown	Passeriformes	Parulidae	6	No	2	WV	Unknown	Yes	Yes	Unknown	Unknown
35	Red-eyed Vireo	Bird	Vireo olivaceus	Passeriformes	Vireonidae	6	No	2	WV	Insectivore: lower canopy foliage gleaner	Yes	Yes	M	130000000
36	Rose-breasted Grosbeak	Bird	Pheucticus ludovicianus	Passeriformes	Cardinalidae	6	No	2	WV	Insectivore: upper canopy foliage gleaner	Yes	Yes	M	4700000
37	Unidentified Songbird	Bird	Unknown	Passeriformes	Unknown	6	No	2	WV	Unknown	Unknown	Yes	Unknown	Unknown
38	Unidentified Raptor	Bird	Unknown	Unknown	Unknown	6	No	5	MD	Unknown	Unknown	Yes	Unknown	Unknown
39	Red-eyed Vireo	Bird	Vireo olivaceus	Passeriformes	Vireonidae	6	No	2	WV	Insectivore: lower canopy foliage gleaner	Yes	Yes	M	130000000
40	Red-eyed Vireo	Bird	Vireo olivaceus	Passeriformes	Vireonidae	6	No	2	WV	Insectivore: lower canopy foliage gleaner	Yes	Yes	M	130000000
41	Blue-headed Vireo	Bird	Vireo solitarius	Passeriformes	Vireonidae	6	No	2	WV	Insectivore: lower canopy foliage gleaner	Yes	Yes	M	13000000
42	Black-billed Cuckoo	Bird	Coccyzus erythropthalmus	Cuculiformes	Cuculidae	6	No	2	WV	Insectivore: upper canopy foliage gleaner	Yes	Yes	M	890000
43	Black-billed Cuckoo	Bird	Coccyzus erythropthalmus	Cuculiformes	Cuculidae	6	No	2	WV	Insectivore: upper canopy foliage gleaner	Yes	Yes	M	890000
44	Red-eyed Vireo	Bird	Vireo olivaceus	Passeriformes	Vireonidae	6	No	2	WV	Insectivore: lower canopy foliage gleaner	Yes	Yes	M	130000000
45	Red-eyed Vireo	Bird	Vireo olivaceus	Passeriformes	Vireonidae	6	No	2	WV	Insectivore: lower canopy foliage gleaner	Yes	Yes	M	130000000
46	Blue-headed Vireo	Bird	Vireo solitarius	Passeriformes	Vireonidae	6	No	2	WV	Insectivore: lower canopy foliage gleaner	Yes	Yes	M	13000000
47	Indigo Bunting	Bird	Passerina cyanea	Passeriformes	Cardinalidae	6	No	2	WV	Granivore: ground to undergrowth gleaner	Yes	Yes	M	78000000
48	Ruffed Grouse	Bird	Bonasa umbellus	Galliformes	Phasianidae	6	No	2	WV	Herbivore: ground forager	No	No	R	18000000
49	Red-eyed Vireo	Bird	Vireo olivaceus	Passeriformes	Vireonidae	7	No	2	WV	Insectivore: lower canopy foliage gleaner	Yes	Yes	M	130000000
50	Hoary Bat	Bat	Lasiurus cinereus	Chiroptera	Vespertilionidae	7	No	36	VT	Insectivore: aerial hawker-nocturnal	Bat	Bat	PM	Unknown
51	Unidentified Bird	Bird	Unknown	Unknown	Unknown	7	No	12	PA	Unknown	Unknown	Unknown	Unknown	Unknown
52	Eastern Red Bat	Bat	Lasiurus borealis	Chiroptera	Vespertilionidae	7	No	36	VT	Insectivore: aerial hawker-nocturnal	Bat	Bat	PM	Unknown
53	Sharp-shinned Hawk	Bird	Accipiter striatus	Accipitriformes	Accipitridae	7	No	2	WV	Carnivore: air hawker	Yes	Yes	PM	440000
54	Cliff Swallow	Bird	Petrochelidon pyrrhonota	Passeriformes	Hirundinidae	7	No	4	PA	Insectivore: air hawker above canopy	Yes	Yes	M	53000000
55	Hoary Bat	Bat	Lasiurus cinereus	Chiroptera	Vespertilionidae	7	No	36	VT	Insectivore: aerial hawker-nocturnal	Bat	Bat	PM	Unknown
56	Red-tailed Hawk	Bird	Buteo jamaicensis	Accipitriformes	Accipitridae	7	No	30	WV	Carnivore: ground hawker	Yes	Yes	PM	2600000
57	Hoary Bat	Bat	Lasiurus cinereus	Chiroptera	Vespertilionidae	7	No	36	VT	Insectivore: aerial hawker-nocturnal	Bat	Bat	PM	Unknown
58	Hoary Bat	Bat	Lasiurus cinereus	Chiroptera	Vespertilionidae	7	No	36	VT	Insectivore: aerial hawker-nocturnal	Bat	Bat	PM	Unknown
59	Eastern Red Bat	Bat	Lasiurus borealis	Chiroptera	Vespertilionidae	7	No	36	VT	Insectivore: aerial hawker-nocturnal	Bat	Bat	PM	Unknown
60	Red-eyed Vireo	Bird	Vireo olivaceus	Passeriformes	Vireonidae	7	No	2	WV	Insectivore: lower canopy foliage gleaner	Yes	Yes	M	130000000
61	Hoary Bat	Bat	Lasiurus cinereus	Chiroptera	Vespertilionidae	7	No	36	VT	Insectivore: aerial hawker-nocturnal	Bat	Bat	PM	Unknown
62	Yellow-billed Cuckoo	Bird	Coccyzus americanus	Cuculiformes	Cuculidae	7	No	12	PA	Insectivore: upper canopy foliage gleaner	Yes	Yes	M	8200000
63	Hoary Bat	Bat	Lasiurus cinereus	Chiroptera	Vespertilionidae	7	No	38	ME	Insectivore: aerial hawker-nocturnal	Bat	Bat	PM	Unknown
64	Red-eyed Vireo	Bird	Vireo olivaceus	Passeriformes	Vireonidae	7	No	2	WV	Insectivore: lower canopy foliage gleaner	Yes	Yes	M	130000000
65	Hoary Bat	Bat	Lasiurus cinereus	Chiroptera	Vespertilionidae	7	No	36	VT	Insectivore: aerial hawker-nocturnal	Bat	Bat	PM	Unknown
66	Hoary Bat	Bat	Lasiurus cinereus	Chiroptera	Vespertilionidae	7	No	36	VT	Insectivore: aerial hawker-nocturnal	Bat	Bat	PM	Unknown
67	Hoary Bat	Bat	Lasiurus cinereus	Chiroptera	Vespertilionidae	7	No	36	VT	Insectivore: aerial hawker-nocturnal	Bat	Bat	PM	Unknown
68	Hoary Bat	Bat	Lasiurus cinereus	Chiroptera	Vespertilionidae	7	No	36	VT	Insectivore: aerial hawker-nocturnal	Bat	Bat	PM	Unknown
69	Hoary Bat	Bat	Lasiurus cinereus	Chiroptera	Vespertilionidae	7	No	36	VT	Insectivore: aerial hawker-nocturnal	Bat	Bat	PM	Unknown
70	Hoary Bat	Bat	Lasiurus cinereus	Chiroptera	Vespertilionidae	7	No	36	VT	Insectivore: aerial hawker-nocturnal	Bat	Bat	PM	Unknown
71	Hoary Bat	Bat	Lasiurus cinereus	Chiroptera	Vespertilionidae	7	No	36	VT	Insectivore: aerial hawker-nocturnal	Bat	Bat	PM	Unknown
72	Hoary Bat	Bat	Lasiurus cinereus	Chiroptera	Vespertilionidae	7	No	36	VT	Insectivore: aerial hawker-nocturnal	Bat	Bat	PM	Unknown
73	Sharp-shinned Hawk	Bird	Accipiter striatus	Accipitriformes	Accipitridae	7	No	36	VT	Carnivore: air hawker	Yes	Yes	PM	440000
74	Eastern Red Bat	Bat	Lasiurus borealis	Chiroptera	Vespertilionidae	7	No	36	VT	Insectivore: aerial hawker-nocturnal	Bat	Bat	PM	Unknown
75	Unidentified Bird	Bird	Unknown	Unknown	Unknown	7	No	36	VT	Unknown	Unknown	Unknown	Unknown	Unknown
76	Canada Warbler	Bird	Cardellina canadensis	Passeriformes	Parulidae	7	No	30	WV	Insectivore: lower canopy foliage gleaner	Yes	Yes	M	3000000
77	Eastern Red Bat	Bat	Lasiurus borealis	Chiroptera	Vespertilionidae	7	No	36	VT	Insectivore: aerial hawker-nocturnal	Bat	Bat	PM	Unknown
78	Hoary Bat	Bat	Lasiurus cinereus	Chiroptera	Vespertilionidae	7	No	36	VT	Insectivore: aerial hawker-nocturnal	Bat	Bat	PM	Unknown
79	Hoary Bat	Bat	Lasiurus cinereus	Chiroptera	Vespertilionidae	7	No	36	VT	Insectivore: aerial hawker-nocturnal	Bat	Bat	PM	Unknown
80	Hoary Bat	Bat	Lasiurus cinereus	Chiroptera	Vespertilionidae	7	No	36	VT	Insectivore: aerial hawker-nocturnal	Bat	Bat	PM	Unknown
81	Red-tailed Hawk	Bird	Buteo jamaicensis	Accipitriformes	Accipitridae	8	No	4	PA	Carnivore: ground hawker	Yes	Yes	PM	2600000
82	Chimney Swift	Bird	Chaetura pelagica	Apodiformes	Apodidae	8	No	30	WV	Insectivore: air hawker above canopy	Yes	Yes	M	7700000
83	Eastern Red Bat	Bat	Lasiurus borealis	Chiroptera	Vespertilionidae	8	No	36	VT	Insectivore: aerial hawker-nocturnal	Bat	Bat	PM	Unknown
84	Hoary Bat	Bat	Lasiurus cinereus	Chiroptera	Vespertilionidae	8	No	36	VT	Insectivore: aerial hawker-nocturnal	Bat	Bat	PM	Unknown
85	Red-eyed Vireo	Bird	Vireo olivaceus	Passeriformes	Vireonidae	8	No	36	VT	Insectivore: lower canopy foliage gleaner	Yes	Yes	M	130000000
86	Hoary Bat	Bat	Lasiurus cinereus	Chiroptera	Vespertilionidae	8	No	36	VT	Insectivore: aerial hawker-nocturnal	Bat	Bat	PM	Unknown
87	Eastern Red Bat	Bat	Lasiurus borealis	Chiroptera	Vespertilionidae	8	No	36	VT	Insectivore: aerial hawker-nocturnal	Bat	Bat	PM	Unknown
88	Eastern Red Bat	Bat	Lasiurus borealis	Chiroptera	Vespertilionidae	8	No	36	VT	Insectivore: aerial hawker-nocturnal	Bat	Bat	PM	Unknown
89	Hoary Bat	Bat	Lasiurus cinereus	Chiroptera	Vespertilionidae	8	No	36	VT	Insectivore: aerial hawker-nocturnal	Bat	Bat	PM	Unknown
90	Hoary Bat	Bat	Lasiurus cinereus	Chiroptera	Vespertilionidae	8	No	36	VT	Insectivore: aerial hawker-nocturnal	Bat	Bat	PM	Unknown
91	Black-billed Cuckoo	Bird	Coccyzus erythropthalmus	Cuculiformes	Cuculidae	8	No	2	WV	Insectivore: upper canopy foliage gleaner	Yes	Yes	M	890000
92	Eastern Red Bat	Bat	Lasiurus borealis	Chiroptera	Vespertilionidae	8	No	36	VT	Insectivore: aerial hawker-nocturnal	Bat	Bat	PM	Unknown
93	Hoary Bat	Bat	Lasiurus cinereus	Chiroptera	Vespertilionidae	8	No	36	VT	Insectivore: aerial hawker-nocturnal	Bat	Bat	PM	Unknown
94	Hoary Bat	Bat	Lasiurus cinereus	Chiroptera	Vespertilionidae	8	No	38	ME	Insectivore: aerial hawker-nocturnal	Bat	Bat	PM	Unknown
95	Hoary Bat	Bat	Lasiurus cinereus	Chiroptera	Vespertilionidae	8	No	38	ME	Insectivore: aerial hawker-nocturnal	Bat	Bat	PM	Unknown
96	Hoary Bat	Bat	Lasiurus cinereus	Chiroptera	Vespertilionidae	8	No	36	VT	Insectivore: aerial hawker-nocturnal	Bat	Bat	PM	Unknown
97	Eastern Red Bat	Bat	Lasiurus borealis	Chiroptera	Vespertilionidae	8	No	36	VT	Insectivore: aerial hawker-nocturnal	Bat	Bat	PM	Unknown
98	Eastern Red Bat	Bat	Lasiurus borealis	Chiroptera	Vespertilionidae	8	No	36	VT	Insectivore: aerial hawker-nocturnal	Bat	Bat	PM	Unknown
99	Red-eyed Vireo	Bird	Vireo olivaceus	Passeriformes	Vireonidae	8	No	2	WV	Insectivore: lower canopy foliage gleaner	Yes	Yes	M	130000000
100	Hoary Bat	Bat	Lasiurus cinereus	Chiroptera	Vespertilionidae	8	No	38	ME	Insectivore: aerial hawker-nocturnal	Bat	Bat	PM	Unknown
101	Hoary Bat	Bat	Lasiurus cinereus	Chiroptera	Vespertilionidae	8	No	36	VT	Insectivore: aerial hawker-nocturnal	Bat	Bat	PM	Unknown
102	Hoary Bat	Bat	Lasiurus cinereus	Chiroptera	Vespertilionidae	8	No	36	VT	Insectivore: aerial hawker-nocturnal	Bat	Bat	PM	Unknown
103	Hoary Bat	Bat	Lasiurus cinereus	Chiroptera	Vespertilionidae	8	No	36	VT	Insectivore: aerial hawker-nocturnal	Bat	Bat	PM	Unknown
104	Hoary Bat	Bat	Lasiurus cinereus	Chiroptera	Vespertilionidae	8	No	36	VT	Insectivore: aerial hawker-nocturnal	Bat	Bat	PM	Unknown
105	Hoary Bat	Bat	Lasiurus cinereus	Chiroptera	Vespertilionidae	8	No	36	VT	Insectivore: aerial hawker-nocturnal	Bat	Bat	PM	Unknown
106	Hoary Bat	Bat	Lasiurus cinereus	Chiroptera	Vespertilionidae	8	No	36	VT	Insectivore: aerial hawker-nocturnal	Bat	Bat	PM	Unknown
107	Hoary Bat	Bat	Lasiurus cinereus	Chiroptera	Vespertilionidae	8	No	36	VT	Insectivore: aerial hawker-nocturnal	Bat	Bat	PM	Unknown
108	Silver-haired Bat	Bat	Lasionycteris noctivagans	Chiroptera	Vespertilionidae	8	No	36	VT	Insectivore: aerial hawker-nocturnal	Bat	Bat	PM	Unknown
109	Red-breasted Nuthatch	Bird	Sitta canadensis	Passeriformes	Sittidae	8	No	36	VT	Insectivore: bark gleaner	No	Yes	PM	19000000
110	Hoary Bat	Bat	Lasiurus cinereus	Chiroptera	Vespertilionidae	8	No	36	VT	Insectivore: aerial hawker-nocturnal	Bat	Bat	PM	Unknown
111	Unidentified Songbird	Bird	Unknown	Passeriformes	Unknown	8	No	2	WV	Unknown	Unknown	Yes	Unknown	Unknown
112	Eastern Red Bat	Bat	Lasiurus borealis	Chiroptera	Vespertilionidae	8	No	36	VT	Insectivore: aerial hawker-nocturnal	Bat	Bat	PM	Unknown
113	Hoary Bat	Bat	Lasiurus cinereus	Chiroptera	Vespertilionidae	8	No	36	VT	Insectivore: aerial hawker-nocturnal	Bat	Bat	PM	Unknown
114	Yellow-bellied Flycatcher	Bird	Empidonax flaviventris	Passeriformes	Tyrannidae	8	No	4	PA	Insectivore: air hawker under canopy	Yes	Yes	M	14000000
115	Chimney Swift	Bird	Chaetura pelagica	Apodiformes	Apodidae	8	No	30	WV	Insectivore: air hawker above canopy	Yes	Yes	M	7700000
116	Hoary Bat	Bat	Lasiurus cinereus	Chiroptera	Vespertilionidae	8	No	36	VT	Insectivore: aerial hawker-nocturnal	Bat	Bat	PM	Unknown
117	Chimney Swift	Bird	Chaetura pelagica	Apodiformes	Apodidae	8	No	30	WV	Insectivore: air hawker above canopy	Yes	Yes	M	7700000
118	Turkey Vulture	Bird	Cathartes aura	Cathartiformes	Cathartidae	8	No	43	PA	Scavenger	Yes	Yes	PM	6700000
119	Turkey Vulture	Bird	Cathartes aura	Cathartiformes	Cathartidae	8	No	43	PA	Scavenger	Yes	Yes	PM	6700000
120	Hoary Bat	Bat	Lasiurus cinereus	Chiroptera	Vespertilionidae	8	No	36	VT	Insectivore: aerial hawker-nocturnal	Bat	Bat	PM	Unknown
121	American Redstart	Bird	Setophaga ruticilla	Passeriformes	Parulidae	8	No	5	MD	Insectivore: air hawker under canopy	Yes	Yes	M	42000000
122	Silver-haired Bat	Bat	Lasionycteris noctivagans	Chiroptera	Vespertilionidae	8	No	36	VT	Insectivore: aerial hawker-nocturnal	Bat	Bat	PM	Unknown
123	Hoary Bat	Bat	Lasiurus cinereus	Chiroptera	Vespertilionidae	8	No	36	VT	Insectivore: aerial hawker-nocturnal	Bat	Bat	PM	Unknown
124	Silver-haired Bat	Bat	Lasionycteris noctivagans	Chiroptera	Vespertilionidae	8	No	36	VT	Insectivore: aerial hawker-nocturnal	Bat	Bat	PM	Unknown
125	Red-eyed Vireo	Bird	Vireo olivaceus	Passeriformes	Vireonidae	8	No	4	PA	Insectivore: lower canopy foliage gleaner	Yes	Yes	M	130000000
126	Hoary Bat	Bat	Lasiurus cinereus	Chiroptera	Vespertilionidae	8	No	36	VT	Insectivore: aerial hawker-nocturnal	Bat	Bat	PM	Unknown
127	Silver-haired Bat	Bat	Lasionycteris noctivagans	Chiroptera	Vespertilionidae	8	No	36	VT	Insectivore: aerial hawker-nocturnal	Bat	Bat	PM	Unknown
128	Chimney Swift	Bird	Chaetura pelagica	Apodiformes	Apodidae	8	No	30	WV	Insectivore: air hawker above canopy	Yes	Yes	M	7700000
129	Hoary Bat	Bat	Lasiurus cinereus	Chiroptera	Vespertilionidae	8	No	36	VT	Insectivore: aerial hawker-nocturnal	Bat	Bat	PM	Unknown
130	Turkey Vulture	Bird	Cathartes aura	Cathartiformes	Cathartidae	8	No	5	MD	Scavenger	Yes	Yes	PM	6700000
131	Hoary Bat	Bat	Lasiurus cinereus	Chiroptera	Vespertilionidae	8	No	38	ME	Insectivore: aerial hawker-nocturnal	Bat	Bat	PM	Unknown
132	Hoary Bat	Bat	Lasiurus cinereus	Chiroptera	Vespertilionidae	8	No	36	VT	Insectivore: aerial hawker-nocturnal	Bat	Bat	PM	Unknown
133	Yellow-bellied Flycatcher	Bird	Empidonax flaviventris	Passeriformes	Tyrannidae	8	No	4	PA	Insectivore: air hawker under canopy	Yes	Yes	M	14000000
134	Unidentified Bird	Bird	Unknown	Unknown	Unknown	8	No	2	WV	Unknown	Unknown	Unknown	Unknown	Unknown
135	Red-eyed Vireo	Bird	Vireo olivaceus	Passeriformes	Vireonidae	8	No	4	PA	Insectivore: lower canopy foliage gleaner	Yes	Yes	M	130000000
136	Wild Turkey	Bird	Meleagris gallopavo	Galliformes	Phasianidae	8	No	2	WV	Herbivore: ground forager	No	No	R	7800000
137	Hoary Bat	Bat	Lasiurus cinereus	Chiroptera	Vespertilionidae	8	No	38	ME	Insectivore: aerial hawker-nocturnal	Bat	Bat	PM	Unknown
138	Hoary Bat	Bat	Lasiurus cinereus	Chiroptera	Vespertilionidae	8	No	36	VT	Insectivore: aerial hawker-nocturnal	Bat	Bat	PM	Unknown
139	Eastern Red Bat	Bat	Lasiurus borealis	Chiroptera	Vespertilionidae	8	No	36	VT	Insectivore: aerial hawker-nocturnal	Bat	Bat	PM	Unknown
140	Hoary Bat	Bat	Lasiurus cinereus	Chiroptera	Vespertilionidae	8	No	36	VT	Insectivore: aerial hawker-nocturnal	Bat	Bat	PM	Unknown
141	Red-breasted Nuthatch	Bird	Sitta canadensis	Passeriformes	Sittidae	8	No	36	VT	Insectivore: bark gleaner	No	Yes	PM	19000000
142	Blue-headed Vireo	Bird	Vireo solitarius	Passeriformes	Vireonidae	8	No	2	WV	Insectivore: lower canopy foliage gleaner	Yes	Yes	M	13000000
143	Hoary Bat	Bat	Lasiurus cinereus	Chiroptera	Vespertilionidae	8	No	36	VT	Insectivore: aerial hawker-nocturnal	Bat	Bat	PM	Unknown
144	Hoary Bat	Bat	Lasiurus cinereus	Chiroptera	Vespertilionidae	8	No	36	VT	Insectivore: aerial hawker-nocturnal	Bat	Bat	PM	Unknown
145	Eastern Red Bat	Bat	Lasiurus borealis	Chiroptera	Vespertilionidae	8	No	36	VT	Insectivore: aerial hawker-nocturnal	Bat	Bat	PM	Unknown
146	Red-breasted Nuthatch	Bird	Sitta canadensis	Passeriformes	Sittidae	8	No	36	VT	Insectivore: bark gleaner	No	Yes	PM	19000000
147	Hoary Bat	Bat	Lasiurus cinereus	Chiroptera	Vespertilionidae	8	No	36	VT	Insectivore: aerial hawker-nocturnal	Bat	Bat	PM	Unknown
148	Cape May Warbler	Bird	Setophaga tigrina	Passeriformes	Parulidae	8	No	12	PA	Insectivore: upper canopy foliage gleaner	Yes	Yes	M	8100000
149	Red-eyed Vireo	Bird	Vireo olivaceus	Passeriformes	Vireonidae	8	No	30	WV	Insectivore: lower canopy foliage gleaner	Yes	Yes	M	130000000
150	Red-eyed Vireo	Bird	Vireo olivaceus	Passeriformes	Vireonidae	8	No	12	PA	Insectivore: lower canopy foliage gleaner	Yes	Yes	M	130000000
151	Hoary Bat	Bat	Lasiurus cinereus	Chiroptera	Vespertilionidae	8	No	36	VT	Insectivore: aerial hawker-nocturnal	Bat	Bat	PM	Unknown
152	Red-eyed Vireo	Bird	Vireo olivaceus	Passeriformes	Vireonidae	8	No	4	PA	Insectivore: lower canopy foliage gleaner	Yes	Yes	M	130000000
153	Red-eyed Vireo	Bird	Vireo olivaceus	Passeriformes	Vireonidae	8	No	30	WV	Insectivore: lower canopy foliage gleaner	Yes	Yes	M	130000000
154	Red-eyed Vireo	Bird	Vireo olivaceus	Passeriformes	Vireonidae	8	No	30	WV	Insectivore: lower canopy foliage gleaner	Yes	Yes	M	130000000
155	Eastern Red Bat	Bat	Lasiurus borealis	Chiroptera	Vespertilionidae	8	No	36	VT	Insectivore: aerial hawker-nocturnal	Bat	Bat	PM	Unknown
156	Eastern Red Bat	Bat	Lasiurus borealis	Chiroptera	Vespertilionidae	9	No	36	VT	Insectivore: aerial hawker-nocturnal	Bat	Bat	PM	Unknown
157	Eastern Red Bat	Bat	Lasiurus borealis	Chiroptera	Vespertilionidae	9	No	36	VT	Insectivore: aerial hawker-nocturnal	Bat	Bat	PM	Unknown
158	Eastern Red Bat	Bat	Lasiurus borealis	Chiroptera	Vespertilionidae	9	No	36	VT	Insectivore: aerial hawker-nocturnal	Bat	Bat	PM	Unknown
159	Silver-haired Bat	Bat	Lasionycteris noctivagans	Chiroptera	Vespertilionidae	9	No	36	VT	Insectivore: aerial hawker-nocturnal	Bat	Bat	PM	Unknown
160	Red-eyed Vireo	Bird	Vireo olivaceus	Passeriformes	Vireonidae	9	No	36	VT	Insectivore: lower canopy foliage gleaner	Yes	Yes	M	130000000
161	Yellow-billed Cuckoo	Bird	Coccyzus americanus	Cuculiformes	Cuculidae	9	No	30	WV	Insectivore: upper canopy foliage gleaner	Yes	Yes	M	8200000
162	Swainson's Thrush	Bird	Catharus ustulatus	Passeriformes	Turdidae	9	No	30	WV	Insectivore: lower canopy foliage gleaner	Yes	Yes	M	110000000
163	Silver-haired Bat	Bat	Lasionycteris noctivagans	Chiroptera	Vespertilionidae	9	No	36	VT	Insectivore: aerial hawker-nocturnal	Bat	Bat	PM	Unknown
164	Ovenbird	Bird	Seiurus aurocapilla	Passeriformes	Parulidae	9	No	30	WV	Insectivore: ground gleaner	Yes	Yes	M	26000000
165	Silver-haired Bat	Bat	Lasionycteris noctivagans	Chiroptera	Vespertilionidae	9	No	36	VT	Insectivore: aerial hawker-nocturnal	Bat	Bat	PM	Unknown
166	Red-eyed Vireo	Bird	Vireo olivaceus	Passeriformes	Vireonidae	9	No	30	WV	Insectivore: lower canopy foliage gleaner	Yes	Yes	M	130000000
167	Eastern Red Bat	Bat	Lasiurus borealis	Chiroptera	Vespertilionidae	9	No	36	VT	Insectivore: aerial hawker-nocturnal	Bat	Bat	PM	Unknown
168	Blackpoll Warbler	Bird	Setophaga striata	Passeriformes	Parulidae	9	No	36	VT	Insectivore: lower canopy foliage gleaner	Yes	Yes	M	59000000
169	Hoary Bat	Bat	Lasiurus cinereus	Chiroptera	Vespertilionidae	9	No	36	VT	Insectivore: aerial hawker-nocturnal	Bat	Bat	PM	Unknown
170	Eastern Red Bat	Bat	Lasiurus borealis	Chiroptera	Vespertilionidae	9	No	36	VT	Insectivore: aerial hawker-nocturnal	Bat	Bat	PM	Unknown
171	Black-throated Blue Warbler	Bird	Setophaga caerulescens	Passeriformes	Parulidae	9	No	5	MD	Insectivore: lower canopy foliage gleaner	Yes	Yes	M	2400000
172	Silver-haired Bat	Bat	Lasionycteris noctivagans	Chiroptera	Vespertilionidae	9	No	36	VT	Insectivore: aerial hawker-nocturnal	Bat	Bat	PM	Unknown
173	Tennessee Warbler	Bird	Oreothlypis peregrina	Passeriformes	Parulidae	9	No	36	VT	Insectivore: lower canopy foliage gleaner	Yes	Yes	M	95000000
174	American Crow	Bird	Corvus brachyrhynchos	Passeriformes	Corvidae	9	No	43	PA	Omnivore: ground forager	No	Yes	PM	27000000
175	Red-eyed Vireo	Bird	Vireo olivaceus	Passeriformes	Vireonidae	9	No	30	WV	Insectivore: lower canopy foliage gleaner	Yes	Yes	M	130000000
176	Black-billed Cuckoo	Bird	Coccyzus erythropthalmus	Cuculiformes	Cuculidae	9	No	12	PA	Insectivore: upper canopy foliage gleaner	Yes	Yes	M	890000
177	Silver-haired Bat	Bat	Lasionycteris noctivagans	Chiroptera	Vespertilionidae	9	No	36	VT	Insectivore: aerial hawker-nocturnal	Bat	Bat	PM	Unknown
178	Silver-haired Bat	Bat	Lasionycteris noctivagans	Chiroptera	Vespertilionidae	9	No	36	VT	Insectivore: aerial hawker-nocturnal	Bat	Bat	PM	Unknown
179	Magnolia Warbler	Bird	Setophaga magnolia	Passeriformes	Parulidae	9	No	36	VT	Insectivore: lower canopy foliage gleaner	Yes	Yes	M	39000000
180	Silver-haired Bat	Bat	Lasionycteris noctivagans	Chiroptera	Vespertilionidae	9	No	36	VT	Insectivore: aerial hawker-nocturnal	Bat	Bat	PM	Unknown
181	Unidentified Bird	Bird	Unknown	Unknown	Unknown	9	No	36	VT	Unknown	Unknown	Unknown	Unknown	Unknown
182	Philadelphia Vireo	Bird	Vireo philadelphicus	Passeriformes	Vireonidae	9	No	5	MD	Insectivore: lower canopy foliage gleaner	Yes	Yes	M	3700000
183	Yellow-bellied Flycatcher	Bird	Empidonax flaviventris	Passeriformes	Tyrannidae	9	No	12	PA	Insectivore: air hawker under canopy	Yes	Yes	M	14000000
184	Red-eyed Vireo	Bird	Vireo olivaceus	Passeriformes	Vireonidae	9	No	30	WV	Insectivore: lower canopy foliage gleaner	Yes	Yes	M	130000000
185	Nashville Warbler	Bird	Geothlypis philadelphia	Passeriformes	Parulidae	9	No	30	WV	Insectivore: lower canopy foliage gleaner	Yes	Yes	M	16000000
186	Magnolia Warbler	Bird	Setophaga magnolia	Passeriformes	Parulidae	9	No	30	WV	Insectivore: lower canopy foliage gleaner	Yes	Yes	M	39000000
187	Red-eyed Vireo	Bird	Vireo olivaceus	Passeriformes	Vireonidae	9	No	12	PA	Insectivore: lower canopy foliage gleaner	Yes	Yes	M	130000000
188	Black-throated Blue Warbler	Bird	Setophaga caerulescens	Passeriformes	Parulidae	9	No	12	PA	Insectivore: lower canopy foliage gleaner	Yes	Yes	M	2400000
189	Ruby-crowned Kinglet	Bird	Regulus calendula	Passeriformes	Regulidae	9	No	36	VT	Insectivore: lower canopy foliage gleaner	Yes	Yes	M	90000000
190	Eastern Red Bat	Bat	Lasiurus borealis	Chiroptera	Vespertilionidae	9	No	36	VT	Insectivore: aerial hawker-nocturnal	Bat	Bat	PM	Unknown
191	Blue-headed Vireo	Bird	Vireo solitarius	Passeriformes	Vireonidae	9	No	5	MD	Insectivore: lower canopy foliage gleaner	Yes	Yes	M	13000000
192	Red-eyed Vireo	Bird	Vireo olivaceus	Passeriformes	Vireonidae	9	No	30	WV	Insectivore: lower canopy foliage gleaner	Yes	Yes	M	130000000
193	Eastern Red Bat	Bat	Lasiurus borealis	Chiroptera	Vespertilionidae	9	No	36	VT	Insectivore: aerial hawker-nocturnal	Bat	Bat	PM	Unknown
194	Common Yellowthroat	Bird	Geothlypis trichas	Passeriformes	Parulidae	9	No	30	WV	Insectivore: lower canopy foliage gleaner	Yes	Yes	PM	81000000
195	Hoary Bat	Bat	Lasiurus cinereus	Chiroptera	Vespertilionidae	9	No	36	VT	Insectivore: aerial hawker-nocturnal	Bat	Bat	PM	Unknown
196	Hoary Bat	Bat	Lasiurus cinereus	Chiroptera	Vespertilionidae	9	No	36	VT	Insectivore: aerial hawker-nocturnal	Bat	Bat	PM	Unknown
197	Magnolia Warbler	Bird	Setophaga magnolia	Passeriformes	Parulidae	9	No	5	MD	Insectivore: lower canopy foliage gleaner	Yes	Yes	M	39000000
198	Magnolia Warbler	Bird	Setophaga magnolia	Passeriformes	Parulidae	9	No	36	VT	Insectivore: lower canopy foliage gleaner	Yes	Yes	M	39000000
199	Unidentified Bird	Bird	Unknown	Unknown	Unknown	9	No	36	VT	Unknown	Unknown	Unknown	Unknown	Unknown
200	Hoary Bat	Bat	Lasiurus cinereus	Chiroptera	Vespertilionidae	9	No	36	VT	Insectivore: aerial hawker-nocturnal	Bat	Bat	PM	Unknown
201	Magnolia Warbler	Bird	Setophaga magnolia	Passeriformes	Parulidae	10	No	30	WV	Insectivore: lower canopy foliage gleaner	Yes	Yes	M	39000000
202	Red-eyed Vireo	Bird	Vireo olivaceus	Passeriformes	Vireonidae	10	No	12	PA	Insectivore: lower canopy foliage gleaner	Yes	Yes	M	130000000
203	Eastern Red Bat	Bat	Lasiurus borealis	Chiroptera	Vespertilionidae	10	No	36	VT	Insectivore: aerial hawker-nocturnal	Bat	Bat	PM	Unknown
204	Blackpoll Warbler	Bird	Setophaga striata	Passeriformes	Parulidae	10	No	38	ME	Insectivore: lower canopy foliage gleaner	Yes	Yes	M	59000000
205	Red-eyed Vireo	Bird	Vireo olivaceus	Passeriformes	Vireonidae	10	No	5	MD	Insectivore: lower canopy foliage gleaner	Yes	Yes	M	130000000
206	Red-breasted Nuthatch	Bird	Sitta canadensis	Passeriformes	Sittidae	10	No	12	PA	Insectivore: bark gleaner	No	Yes	PM	19000000
207	Golden-crowned Kinglet	Bird	Regulus satrapa	Passeriformes	Regulidae	10	No	12	PA	Insectivore: lower canopy foliage gleaner	Yes	Yes	PM	130000000
208	Black-capped Chickadee	Bird	Poecile atricapillus	Passeriformes	Paridae	10	No	36	VT	Insectivore: lower canopy foliage gleaner	No	Yes	R	39000000
209	Red-breasted Nuthatch	Bird	Sitta canadensis	Passeriformes	Sittidae	10	No	43	PA	Insectivore: bark gleaner	No	Yes	PM	19000000
210	Golden-crowned Kinglet	Bird	Regulus satrapa	Passeriformes	Regulidae	10	No	43	PA	Insectivore: lower canopy foliage gleaner	Yes	Yes	PM	130000000
211	Golden-crowned Kinglet	Bird	Regulus satrapa	Passeriformes	Regulidae	10	No	36	VT	Insectivore: lower canopy foliage gleaner	Yes	Yes	PM	130000000
212	White-throated Sparrow	Bird	Zonotrichia albicollis	Passeriformes	Emberizidae	10	No	5	MD	Granivore: ground to undergrowth gleaner	No	Yes	M	170000000
213	Hoary Bat	Bat	Lasiurus cinereus	Chiroptera	Vespertilionidae	10	No	36	VT	Insectivore: aerial hawker-nocturnal	Bat	Bat	PM	Unknown
214	Yellow-rumped Warbler	Bird	Setophaga coronata	Passeriformes	Parulidae	10	No	36	VT	Insectivore: lower canopy foliage gleaner	Yes	Yes	M	150000000
215	Unidentified Bird	Bird	Unknown	Unknown	Unknown	10	No	12	PA	Unknown	Unknown	Unknown	Unknown	Unknown
216	Unidentified Warbler	Bird	Unknown	Passeriformes	Parulidae	10	No	5	MD	Unknown	Yes	Yes	Unknown	Unknown
217	Eastern Red Bat	Bat	Lasiurus borealis	Chiroptera	Vespertilionidae	10	No	36	VT	Insectivore: aerial hawker-nocturnal	Bat	Bat	PM	Unknown
218	Eastern Towhee	Bird	Pipilo erythrophthalmus	Passeriformes	Emberizidae	10	No	12	PA	Granivore: ground to undergrowth gleaner	No	Yes	PM	28000000
219	Eastern Red Bat	Bat	Lasiurus borealis	Chiroptera	Vespertilionidae	10	No	36	VT	Insectivore: aerial hawker-nocturnal	Bat	Bat	PM	Unknown
220	Golden-crowned Kinglet	Bird	Regulus satrapa	Passeriformes	Regulidae	10	No	5	MD	Insectivore: lower canopy foliage gleaner	Yes	Yes	PM	130000000
221	Unidentified Vireo	Bird	Unknown	Passeriformes	Vireonidae	10	No	5	MD	Unknown	Yes	Yes	Unknown	Unknown
222	Golden-crowned Kinglet	Bird	Regulus satrapa	Passeriformes	Regulidae	10	No	38	ME	Insectivore: lower canopy foliage gleaner	Yes	Yes	PM	130000000
223	Golden-crowned Kinglet	Bird	Regulus satrapa	Passeriformes	Regulidae	10	No	36	VT	Insectivore: lower canopy foliage gleaner	Yes	Yes	PM	130000000
224	Golden-crowned Kinglet	Bird	Regulus satrapa	Passeriformes	Regulidae	11	No	5	MD	Insectivore: lower canopy foliage gleaner	Yes	Yes	PM	130000000
225	Gadwall	Bird	Mareca strepera	Anseriformes	Anatidae	11	No	5	MD	Herbivore: freshwater forager	Yes	Yes	M	2900000
226	Gadwall	Bird	Mareca strepera	Anseriformes	Anatidae	11	No	5	MD	Herbivore: freshwater forager	Yes	Yes	M	2900000
227	Golden-crowned Kinglet	Bird	Regulus satrapa	Passeriformes	Regulidae	11	No	5	MD	Insectivore: lower canopy foliage gleaner	Yes	Yes	PM	130000000
228	Red-tailed Hawk	Bird	Buteo jamaicensis	Accipitriformes	Accipitridae	3	No	5	MD	Carnivore: ground hawker	Yes	Yes	PM	2600000
229	Ruddy Duck	Bird	Oxyura jamaicensis	Anseriformes	Anatidae	4	No	12	PA	Carnivore: freshwater forager	Yes	Yes	M
230	Ruffed Grouse	Bird	Bonasa umbellus	Galliformes	Phasianidae	4	No	5	MD	Herbivore: ground forager	No	No	R	18000000
231	Ring-billed Gull	Bird	Larus delawarensis	Charadriiformes	Laridae	4	No	23	PA	Omnivore: ground forager	Yes	Yes	M
232	Turkey Vulture	Bird	Cathartes aura	Cathartiformes	Cathartidae	4	No	5	MD	Scavenger	Yes	Yes	PM	6700000
233	Yellow-bellied Sapsucker	Bird	Sphyrapicus varius	Piciformes	Picidae	4	No	2	WV	Insectivore: bark excavator	Yes	Yes	M	12000000
234	Turkey Vulture	Bird	Cathartes aura	Cathartiformes	Cathartidae	4	No	5	MD	Scavenger	Yes	Yes	PM	6700000
235	Wild Turkey	Bird	Meleagris gallopavo	Galliformes	Phasianidae	4	No	2	WV	Herbivore: ground forager	No	No	R	7800000
236	Ruby-crowned Kinglet	Bird	Regulus calendula	Passeriformes	Regulidae	4	No	5	MD	Insectivore: lower canopy foliage gleaner	Yes	Yes	M	90000000
237	Unidentified Bird	Bird	Unknown	Unknown	Unknown	4	No	2	WV	Unknown	Unknown	Unknown	Unknown	Unknown
238	Blue-headed Vireo	Bird	Vireo solitarius	Passeriformes	Vireonidae	4	No	5	MD	Insectivore: lower canopy foliage gleaner	Yes	Yes	M	13000000
239	Golden-crowned Kinglet	Bird	Regulus satrapa	Passeriformes	Regulidae	4	No	23	PA	Insectivore: lower canopy foliage gleaner	Yes	Yes	PM	130000000
240	White-throated Sparrow	Bird	Zonotrichia albicollis	Passeriformes	Emberizidae	4	No	2	WV	Granivore: ground to undergrowth gleaner	No	Yes	M	170000000
241	Hooded Merganser	Bird	Lophodytes cucullatus	Anseriformes	Anatidae	4	No	23	PA	Carnivore: freshwater forager	No	Yes	PM	Unknown
242	Hooded Merganser	Bird	Lophodytes cucullatus	Anseriformes	Anatidae	4	No	23	PA	Carnivore: freshwater forager	No	Yes	PM	Unknown
243	Ruffed Grouse	Bird	Bonasa umbellus	Galliformes	Phasianidae	4	No	36	VT	Herbivore: ground forager	No	No	R	18000000
244	Unidentified Sparrow	Bird	Unknown	Passeriformes	Unknown	4	No	2	WV	Unknown	Unknown	Yes	Unknown	Unknown
245	White-throated Sparrow	Bird	Zonotrichia albicollis	Passeriformes	Emberizidae	4	No	23	PA	Granivore: ground to undergrowth gleaner	No	Yes	M	170000000
246	Field Sparrow	Bird	Spizella pusilla	Passeriformes	Emberizidae	4	No	4	PA	Granivore: ground to undergrowth gleaner	Yes	Yes	PM	9200000
247	Golden-crowned Kinglet	Bird	Regulus satrapa	Passeriformes	Regulidae	4	No	4	PA	Insectivore: lower canopy foliage gleaner	Yes	Yes	PM	130000000
248	Silver-haired Bat	Bat	Lasionycteris noctivagans	Chiroptera	Vespertilionidae	4	No	23	PA	Insectivore: aerial hawker-nocturnal	Bat	Bat	PM	Unknown
249	Ruffed Grouse	Bird	Bonasa umbellus	Galliformes	Phasianidae	4	No	36	VT	Herbivore: ground forager	No	No	R	18000000
250	White-eyed Vireo	Bird	Vireo griseus	Passeriformes	Vireonidae	4	No	2	WV	Insectivore: lower canopy foliage gleaner	Yes	Yes	PM	20000000
251	Golden-crowned Kinglet	Bird	Regulus satrapa	Passeriformes	Regulidae	4	No	36	VT	Insectivore: lower canopy foliage gleaner	Yes	Yes	PM	130000000
252	Yellow-bellied Sapsucker	Bird	Sphyrapicus varius	Piciformes	Picidae	4	No	36	VT	Insectivore: bark excavator	Yes	Yes	M	12000000
253	Blue-headed Vireo	Bird	Vireo solitarius	Passeriformes	Vireonidae	4	No	2	WV	Insectivore: lower canopy foliage gleaner	Yes	Yes	M	13000000
254	Dark-eyed Junco	Bird	Junco hyemalis	Passeriformes	Emberizidae	4	No	2	WV	Granivore: ground to undergrowth gleaner	Yes	Yes	PM	190000000
255	Blue-headed Vireo	Bird	Vireo solitarius	Passeriformes	Vireonidae	4	No	2	WV	Insectivore: lower canopy foliage gleaner	Yes	Yes	M	13000000
256	Purple Finch	Bird	Haemorhous purpureus	Passeriformes	Fringillidae	4	No	2	WV	Granivore: lower to upper canopy gleaner	No	Yes	PM	5900000
257	Brown Thrasher	Bird	Toxostoma rufum	Passeriformes	Mimidae	4	No	12	PA	Insectivore: ground gleaner	Yes	Yes	PM	6100000
258	White-throated Sparrow	Bird	Zonotrichia albicollis	Passeriformes	Emberizidae	4	No	23	PA	Granivore: ground to undergrowth gleaner	No	Yes	M	170000000
259	Eastern Towhee	Bird	Pipilo erythrophthalmus	Passeriformes	Emberizidae	4	No	2	WV	Granivore: ground to undergrowth gleaner	No	Yes	PM	28000000
260	White-throated Sparrow	Bird	Zonotrichia albicollis	Passeriformes	Emberizidae	5	No	23	PA	Granivore: ground to undergrowth gleaner	No	Yes	M	170000000
261	Eastern Towhee	Bird	Pipilo erythrophthalmus	Passeriformes	Emberizidae	5	No	2	WV	Granivore: ground to undergrowth gleaner	No	Yes	PM	28000000
262	Gray Catbird	Bird	Dumetella carolinensis	Passeriformes	Mimidae	5	No	23	PA	Insectivore: ground gleaner	Yes	Yes	M	29000000
263	Yellow-rumped Warbler	Bird	Setophaga coronata	Passeriformes	Parulidae	5	No	2	WV	Insectivore: lower canopy foliage gleaner	Yes	Yes	M	150000000
264	Eastern Towhee	Bird	Pipilo erythrophthalmus	Passeriformes	Emberizidae	5	No	2	WV	Granivore: ground to undergrowth gleaner	No	Yes	PM	28000000
265	White-throated Sparrow	Bird	Zonotrichia albicollis	Passeriformes	Emberizidae	5	No	23	PA	Granivore: ground to undergrowth gleaner	No	Yes	M	170000000
266	Golden-crowned Kinglet	Bird	Regulus satrapa	Passeriformes	Regulidae	5	No	5	MD	Insectivore: lower canopy foliage gleaner	Yes	Yes	PM	130000000
267	White-throated Sparrow	Bird	Zonotrichia albicollis	Passeriformes	Emberizidae	5	No	5	MD	Granivore: ground to undergrowth gleaner	No	Yes	M	170000000
268	Chestnut-sided Warbler	Bird	Setophaga pensylvanica	Passeriformes	Parulidae	5	No	2	WV	Insectivore: lower canopy foliage gleaner	Yes	Yes	M	18000000
269	Golden-crowned Kinglet	Bird	Regulus satrapa	Passeriformes	Regulidae	5	No	37	PA	Insectivore: lower canopy foliage gleaner	Yes	Yes	PM	130000000
270	Red-breasted Nuthatch	Bird	Sitta canadensis	Passeriformes	Sittidae	5	No	36	VT	Insectivore: bark gleaner	No	Yes	PM	19000000
271	Canada Warbler	Bird	Cardellina canadensis	Passeriformes	Parulidae	5	No	2	WV	Insectivore: lower canopy foliage gleaner	Yes	Yes	M	3000000
272	Hermit Thrush	Bird	Catharus guttatus	Passeriformes	Turdidae	5	No	2	WV	Insectivore: ground gleaner	Yes	Yes	M	70000000
273	Unidentified Bird	Bird	Unknown	Unknown	Unknown	5	No	36	VT	Unknown	Unknown	Unknown	Unknown	Unknown
274	White-throated Sparrow	Bird	Zonotrichia albicollis	Passeriformes	Emberizidae	5	No	2	WV	Granivore: ground to undergrowth gleaner	No	Yes	M	170000000
275	Unidentified Bird	Bird	Unknown	Unknown	Unknown	5	No	12	PA	Unknown	Unknown	Unknown	Unknown	Unknown
276	Black-throated Blue Warbler	Bird	Setophaga caerulescens	Passeriformes	Parulidae	5	No	2	WV	Insectivore: lower canopy foliage gleaner	Yes	Yes	M	2400000
277	Yellow Warbler	Bird	Setophaga petechia	Passeriformes	Parulidae	5	No	23	PA	Insectivore: lower canopy foliage gleaner	Yes	Yes	M	92000000
278	Unidentified Songbird	Bird	Unknown	Passeriformes	Unknown	5	No	2	WV	Unknown	Unknown	Yes	Unknown	Unknown
279	Canada Warbler	Bird	Cardellina canadensis	Passeriformes	Parulidae	5	No	2	WV	Insectivore: lower canopy foliage gleaner	Yes	Yes	M	3000000
280	Common Yellowthroat	Bird	Geothlypis trichas	Passeriformes	Parulidae	5	No	12	PA	Insectivore: lower canopy foliage gleaner	Yes	Yes	PM	81000000
281	Red-eyed Vireo	Bird	Vireo olivaceus	Passeriformes	Vireonidae	5	No	12	PA	Insectivore: lower canopy foliage gleaner	Yes	Yes	M	130000000
282	Veery	Bird	Catharus fuscescens	Passeriformes	Turdidae	5	No	2	WV	Insectivore: ground gleaner	Yes	Yes	M	12000000
283	Common Yellowthroat	Bird	Geothlypis trichas	Passeriformes	Parulidae	5	No	23	PA	Insectivore: lower canopy foliage gleaner	Yes	Yes	PM	81000000
284	Red-eyed Vireo	Bird	Vireo olivaceus	Passeriformes	Vireonidae	5	No	5	MD	Insectivore: lower canopy foliage gleaner	Yes	Yes	M	130000000
285	Pine Warbler	Bird	Setophaga pinus	Passeriformes	Parulidae	5	No	2	WV	Insectivore: upper canopy foliage gleaner	Yes	Yes	PM	13000000
286	American Redstart	Bird	Setophaga ruticilla	Passeriformes	Parulidae	5	No	2	WV	Insectivore: air hawker under canopy	Yes	Yes	M	42000000
287	Northern Parula	Bird	Setophaga americana	Passeriformes	Parulidae	5	No	23	PA	Insectivore: lower canopy foliage gleaner	Yes	Yes	M	17000000
288	Unidentified Songbird	Bird	Unknown	Passeriformes	Unknown	5	No	2	WV	Unknown	Unknown	Yes	Unknown	Unknown
289	American Redstart	Bird	Setophaga ruticilla	Passeriformes	Parulidae	5	No	2	WV	Insectivore: air hawker under canopy	Yes	Yes	M	42000000
290	Red-eyed Vireo	Bird	Vireo olivaceus	Passeriformes	Vireonidae	5	No	37	PA	Insectivore: lower canopy foliage gleaner	Yes	Yes	M	130000000
291	Silver-haired Bat	Bat	Lasionycteris noctivagans	Chiroptera	Vespertilionidae	5	No	36	VT	Insectivore: aerial hawker-nocturnal	Bat	Bat	PM	Unknown
292	Hooded Warbler	Bird	Setophaga citrina	Passeriformes	Parulidae	5	No	37	PA	Insectivore: lower canopy foliage gleaner	Yes	Yes	M	5200000
293	Red-eyed Vireo	Bird	Vireo olivaceus	Passeriformes	Vireonidae	5	No	37	PA	Insectivore: lower canopy foliage gleaner	Yes	Yes	M	130000000
294	Red-eyed Vireo	Bird	Vireo olivaceus	Passeriformes	Vireonidae	5	No	4	PA	Insectivore: lower canopy foliage gleaner	Yes	Yes	M	130000000
295	Red-eyed Vireo	Bird	Vireo olivaceus	Passeriformes	Vireonidae	5	No	5	MD	Insectivore: lower canopy foliage gleaner	Yes	Yes	M	130000000
296	Prairie Warbler	Bird	Setophaga discolor	Passeriformes	Parulidae	5	No	37	PA	Insectivore: lower canopy foliage gleaner	Yes	Yes	M	3400000
297	Yellow-throated Vireo	Bird	Vireo flavifrons	Passeriformes	Vireonidae	5	No	23	PA	Insectivore: lower canopy foliage gleaner	Yes	Yes	M	4400000
298	Magnolia Warbler	Bird	Setophaga magnolia	Passeriformes	Parulidae	5	No	37	PA	Insectivore: lower canopy foliage gleaner	Yes	Yes	M	39000000
299	Unidentified Flycatcher	Bird	Unknown	Passeriformes	Tyrannidae	5	No	37	PA	Unknown	Yes	Yes	Unknown	Unknown
300	Magnolia Warbler	Bird	Setophaga magnolia	Passeriformes	Parulidae	5	No	36	VT	Insectivore: lower canopy foliage gleaner	Yes	Yes	M	39000000
301	Red-eyed Vireo	Bird	Vireo olivaceus	Passeriformes	Vireonidae	5	No	2	WV	Insectivore: lower canopy foliage gleaner	Yes	Yes	M	130000000
302	Unidentified Bird	Bird	Unknown	Unknown	Unknown	5	No	12	PA	Unknown	Unknown	Unknown	Unknown	Unknown
303	Gray-cheeked Thrush	Bird	Catharus minimus	Passeriformes	Turdidae	5	No	2	WV	Insectivore: ground gleaner	Yes	Yes	M	20000000
304	Blue-headed Vireo	Bird	Vireo solitarius	Passeriformes	Vireonidae	5	No	2	WV	Insectivore: lower canopy foliage gleaner	Yes	Yes	M	13000000
305	Unidentified Bird	Bird	Unknown	Unknown	Unknown	5	No	36	VT	Unknown	Unknown	Unknown	Unknown	Unknown
306	Yellow-bellied Flycatcher	Bird	Empidonax flaviventris	Passeriformes	Tyrannidae	5	No	23	PA	Insectivore: air hawker under canopy	Yes	Yes	M	14000000
307	Yellow-rumped Warbler	Bird	Setophaga coronata	Passeriformes	Parulidae	6	No	36	VT	Insectivore: lower canopy foliage gleaner	Yes	Yes	M	150000000
308	Red-eyed Vireo	Bird	Vireo olivaceus	Passeriformes	Vireonidae	6	No	2	WV	Insectivore: lower canopy foliage gleaner	Yes	Yes	M	130000000
309	Silver-haired Bat	Bat	Lasionycteris noctivagans	Chiroptera	Vespertilionidae	6	No	36	VT	Insectivore: aerial hawker-nocturnal	Bat	Bat	PM	Unknown
310	Hoary Bat	Bat	Lasiurus cinereus	Chiroptera	Vespertilionidae	6	No	36	VT	Insectivore: aerial hawker-nocturnal	Bat	Bat	PM	Unknown
311	Rock Pigeon	Bird	Columba livia	Columbiformes	Columbidae	6	No	23	PA	Granivore: ground to undergrowth gleaner	No	No	R	15000000
312	Red-eyed Vireo	Bird	Vireo olivaceus	Passeriformes	Vireonidae	6	No	23	PA	Insectivore: lower canopy foliage gleaner	Yes	Yes	M	130000000
313	Red-breasted Nuthatch	Bird	Sitta canadensis	Passeriformes	Sittidae	6	No	36	VT	Insectivore: bark gleaner	No	Yes	PM	19000000
314	Hoary Bat	Bat	Lasiurus cinereus	Chiroptera	Vespertilionidae	6	No	23	PA	Insectivore: aerial hawker-nocturnal	Bat	Bat	PM	Unknown
315	Red-eyed Vireo	Bird	Vireo olivaceus	Passeriformes	Vireonidae	6	No	2	WV	Insectivore: lower canopy foliage gleaner	Yes	Yes	M	130000000
316	Red-eyed Vireo	Bird	Vireo olivaceus	Passeriformes	Vireonidae	6	No	36	VT	Insectivore: lower canopy foliage gleaner	Yes	Yes	M	130000000
317	Golden-crowned Kinglet	Bird	Regulus satrapa	Passeriformes	Regulidae	6	No	36	VT	Insectivore: lower canopy foliage gleaner	Yes	Yes	PM	130000000
318	Wild Turkey	Bird	Meleagris gallopavo	Galliformes	Phasianidae	6	No	23	PA	Herbivore: ground forager	No	No	R	7800000
319	Unidentified Bird	Bird	Unknown	Unknown	Unknown	6	No	36	VT	Unknown	Unknown	Unknown	Unknown	Unknown
320	Unidentified Woodpecker	Bird	Unknown	Piciformes	Picidae	6	No	13	NY	Unknown	No	Yes	Unknown	Unknown
321	Unidentified Vireo	Bird	Unknown	Passeriformes	Vireonidae	6	No	2	WV	Unknown	Yes	Yes	Unknown	Unknown
322	Hoary Bat	Bat	Lasiurus cinereus	Chiroptera	Vespertilionidae	6	No	23	PA	Insectivore: aerial hawker-nocturnal	Bat	Bat	PM	Unknown
323	Red-eyed Vireo	Bird	Vireo olivaceus	Passeriformes	Vireonidae	6	No	2	WV	Insectivore: lower canopy foliage gleaner	Yes	Yes	M	130000000
324	Big Brown Bat	Bat	Eptesicus fuscus	Chiroptera	Vespertilionidae	6	No	23	PA	Insectivore: aerial hawker-nocturnal	Bat	Bat	PM	Unknown
325	Little Brown Bat	Bat	Myotis lucifugus	Chiroptera	Vespertilionidae	6	No	23	PA	Insectivore: aerial hawker-nocturnal	Bat	Bat	PM	Unknown
326	Hoary Bat	Bat	Lasiurus cinereus	Chiroptera	Vespertilionidae	6	No	36	VT	Insectivore: aerial hawker-nocturnal	Bat	Bat	PM	Unknown
327	Blue-headed Vireo	Bird	Vireo solitarius	Passeriformes	Vireonidae	6	No	2	WV	Insectivore: lower canopy foliage gleaner	Yes	Yes	M	13000000
328	Hoary Bat	Bat	Lasiurus cinereus	Chiroptera	Vespertilionidae	6	No	36	VT	Insectivore: aerial hawker-nocturnal	Bat	Bat	PM	Unknown
329	Blue-headed Vireo	Bird	Vireo solitarius	Passeriformes	Vireonidae	6	No	2	WV	Insectivore: lower canopy foliage gleaner	Yes	Yes	M	13000000
330	Hoary Bat	Bat	Lasiurus cinereus	Chiroptera	Vespertilionidae	6	No	36	VT	Insectivore: aerial hawker-nocturnal	Bat	Bat	PM	Unknown
331	Red-eyed Vireo	Bird	Vireo olivaceus	Passeriformes	Vireonidae	6	No	2	WV	Insectivore: lower canopy foliage gleaner	Yes	Yes	M	130000000
332	Big Brown Bat	Bat	Eptesicus fuscus	Chiroptera	Vespertilionidae	6	No	23	PA	Insectivore: aerial hawker-nocturnal	Bat	Bat	PM	Unknown
333	Red-eyed Vireo	Bird	Vireo olivaceus	Passeriformes	Vireonidae	6	No	2	WV	Insectivore: lower canopy foliage gleaner	Yes	Yes	M	130000000
334	Unidentified Bat	Bat	Unknown	Chiroptera	Unknown	7	No	23	PA	Unknown	Bat	Bat	PM	Unknown
335	Hoary Bat	Bat	Lasiurus cinereus	Chiroptera	Vespertilionidae	7	No	23	PA	Insectivore: aerial hawker-nocturnal	Bat	Bat	PM	Unknown
336	Ruffed Grouse	Bird	Bonasa umbellus	Galliformes	Phasianidae	7	No	2	WV	Herbivore: ground forager	No	No	R	18000000
337	Eastern Red Bat	Bat	Lasiurus borealis	Chiroptera	Vespertilionidae	7	No	23	PA	Insectivore: aerial hawker-nocturnal	Bat	Bat	PM	Unknown
338	American Robin	Bird	Turdus migratorius	Passeriformes	Turdidae	7	No	2	WV	Insectivore: ground gleaner	Yes	Yes	PM	380000000
339	Red-eyed Vireo	Bird	Vireo olivaceus	Passeriformes	Vireonidae	7	No	35	PA	Insectivore: lower canopy foliage gleaner	Yes	Yes	M	130000000
340	Hoary Bat	Bat	Lasiurus cinereus	Chiroptera	Vespertilionidae	7	No	23	PA	Insectivore: aerial hawker-nocturnal	Bat	Bat	PM	Unknown
341	Wild Turkey	Bird	Meleagris gallopavo	Galliformes	Phasianidae	7	No	23	PA	Herbivore: ground forager	No	No	R	7800000
342	Sharp-shinned Hawk	Bird	Accipiter striatus	Accipitriformes	Accipitridae	7	No	5	MD	Carnivore: air hawker	Yes	Yes	PM	440000
343	Black-billed Cuckoo	Bird	Coccyzus erythropthalmus	Cuculiformes	Cuculidae	7	No	12	PA	Insectivore: upper canopy foliage gleaner	Yes	Yes	M	890000
344	Veery	Bird	Catharus fuscescens	Passeriformes	Turdidae	7	No	2	WV	Insectivore: ground gleaner	Yes	Yes	M	12000000
345	Turkey Vulture	Bird	Cathartes aura	Cathartiformes	Cathartidae	7	No	13	NY	Scavenger	Yes	Yes	PM	6700000
346	Eastern Red Bat	Bat	Lasiurus borealis	Chiroptera	Vespertilionidae	7	No	23	PA	Insectivore: aerial hawker-nocturnal	Bat	Bat	PM	Unknown
347	Unidentified Thrush	Bird	Unknown	Passeriformes	Turdidae	7	No	2	WV	Unknown	Unknown	Yes	Unknown	Unknown
348	Eastern Red Bat	Bat	Lasiurus borealis	Chiroptera	Vespertilionidae	7	No	23	PA	Insectivore: aerial hawker-nocturnal	Bat	Bat	PM	Unknown
349	Red-eyed Vireo	Bird	Vireo olivaceus	Passeriformes	Vireonidae	7	No	4	PA	Insectivore: lower canopy foliage gleaner	Yes	Yes	M	130000000
350	Hoary Bat	Bat	Lasiurus cinereus	Chiroptera	Vespertilionidae	7	No	36	VT	Insectivore: aerial hawker-nocturnal	Bat	Bat	PM	Unknown
351	Red-eyed Vireo	Bird	Vireo olivaceus	Passeriformes	Vireonidae	7	No	2	WV	Insectivore: lower canopy foliage gleaner	Yes	Yes	M	130000000
352	Rose-breasted Grosbeak	Bird	Pheucticus ludovicianus	Passeriformes	Cardinalidae	7	No	2	WV	Insectivore: upper canopy foliage gleaner	Yes	Yes	M	4700000
353	Red-winged Blackbird	Bird	Agelaius phoeniceus	Passeriformes	Icteridae	7	No	2	WV	Insectivore: ground gleaner	Yes	Yes	PM	150000000
354	Unidentified Sparrow	Bird	Unknown	Passeriformes	Unknown	7	No	29	PA	Unknown	Unknown	Yes	Unknown	Unknown
355	Silver-haired Bat	Bat	Lasionycteris noctivagans	Chiroptera	Vespertilionidae	7	No	36	VT	Insectivore: aerial hawker-nocturnal	Bat	Bat	PM	Unknown
356	Cedar Waxwing	Bird	Bombycilla cedrorum	Passeriformes	Bombycillidae	7	No	12	PA	Frugivore: upper-canopy gleaner	Yes	Yes	PM	57000000
357	Indigo Bunting	Bird	Passerina cyanea	Passeriformes	Cardinalidae	8	No	2	WV	Granivore: ground to undergrowth gleaner	Yes	Yes	M	78000000
358	Blue-headed Vireo	Bird	Vireo solitarius	Passeriformes	Vireonidae	8	No	5	MD	Insectivore: lower canopy foliage gleaner	Yes	Yes	M	13000000
359	Red-eyed Vireo	Bird	Vireo olivaceus	Passeriformes	Vireonidae	8	No	36	VT	Insectivore: lower canopy foliage gleaner	Yes	Yes	M	130000000
360	Eastern Red Bat	Bat	Lasiurus borealis	Chiroptera	Vespertilionidae	8	No	23	PA	Insectivore: aerial hawker-nocturnal	Bat	Bat	PM	Unknown
361	Unidentified Sparrow	Bird	Unknown	Passeriformes	Unknown	8	No	2	WV	Unknown	Unknown	Yes	Unknown	Unknown
362	Chipping Sparrow	Bird	Spizella passerina	Passeriformes	Emberizidae	8	No	2	WV	Granivore: ground to undergrowth gleaner	Yes	Yes	M	210000000
363	Unidentified Bird	Bird	Unknown	Unknown	Unknown	8	No	4	PA	Unknown	Unknown	Unknown	Unknown	Unknown
364	Mourning Dove	Bird	Zenaida macroura	Columbiformes	Columbidae	8	No	29	PA	Granivore: ground to undergrowth gleaner	Yes	Yes	PM	130000000
365	Ruby-throated Hummingbird	Bird	Archilochus colubris	Apodiformes	Trochilidae	8	No	2	WV	Nectarivore	Yes	Yes	M	34000000
366	Blue-headed Vireo	Bird	Vireo solitarius	Passeriformes	Vireonidae	8	No	2	WV	Insectivore: lower canopy foliage gleaner	Yes	Yes	M	13000000
367	Red-eyed Vireo	Bird	Vireo olivaceus	Passeriformes	Vireonidae	8	No	4	PA	Insectivore: lower canopy foliage gleaner	Yes	Yes	M	130000000
368	Hoary Bat	Bat	Lasiurus cinereus	Chiroptera	Vespertilionidae	8	No	10	NH	Insectivore: aerial hawker-nocturnal	Bat	Bat	PM	Unknown
369	Big Brown Bat	Bat	Eptesicus fuscus	Chiroptera	Vespertilionidae	8	No	23	PA	Insectivore: aerial hawker-nocturnal	Bat	Bat	PM	Unknown
370	Silver-haired Bat	Bat	Lasionycteris noctivagans	Chiroptera	Vespertilionidae	8	No	23	PA	Insectivore: aerial hawker-nocturnal	Bat	Bat	PM	Unknown
371	Red-eyed Vireo	Bird	Vireo olivaceus	Passeriformes	Vireonidae	8	No	2	WV	Insectivore: lower canopy foliage gleaner	Yes	Yes	M	130000000
372	Eastern Red Bat	Bat	Lasiurus borealis	Chiroptera	Vespertilionidae	8	No	23	PA	Insectivore: aerial hawker-nocturnal	Bat	Bat	PM	Unknown
373	Big Brown Bat	Bat	Eptesicus fuscus	Chiroptera	Vespertilionidae	8	No	23	PA	Insectivore: aerial hawker-nocturnal	Bat	Bat	PM	Unknown
374	Red-eyed Vireo	Bird	Vireo olivaceus	Passeriformes	Vireonidae	8	No	4	PA	Insectivore: lower canopy foliage gleaner	Yes	Yes	M	130000000
375	Ovenbird	Bird	Seiurus aurocapilla	Passeriformes	Parulidae	8	No	23	PA	Insectivore: ground gleaner	Yes	Yes	M	26000000
376	American Redstart	Bird	Setophaga ruticilla	Passeriformes	Parulidae	8	No	2	WV	Insectivore: air hawker under canopy	Yes	Yes	M	42000000
377	Big Brown Bat	Bat	Eptesicus fuscus	Chiroptera	Vespertilionidae	8	No	23	PA	Insectivore: aerial hawker-nocturnal	Bat	Bat	PM	Unknown
378	Eastern Red Bat	Bat	Lasiurus borealis	Chiroptera	Vespertilionidae	8	No	23	PA	Insectivore: aerial hawker-nocturnal	Bat	Bat	PM	Unknown
379	White-eyed Vireo	Bird	Vireo griseus	Passeriformes	Vireonidae	8	No	2	WV	Insectivore: lower canopy foliage gleaner	Yes	Yes	PM	20000000
380	Red-eyed Vireo	Bird	Vireo olivaceus	Passeriformes	Vireonidae	8	No	23	PA	Insectivore: lower canopy foliage gleaner	Yes	Yes	M	130000000
381	Dark-eyed Junco	Bird	Junco hyemalis	Passeriformes	Emberizidae	8	No	36	VT	Granivore: ground to undergrowth gleaner	Yes	Yes	PM	190000000
382	Ovenbird	Bird	Seiurus aurocapilla	Passeriformes	Parulidae	8	No	23	PA	Insectivore: ground gleaner	Yes	Yes	M	26000000
383	Blue-headed Vireo	Bird	Vireo solitarius	Passeriformes	Vireonidae	8	No	2	WV	Insectivore: lower canopy foliage gleaner	Yes	Yes	M	13000000
384	Red-eyed Vireo	Bird	Vireo olivaceus	Passeriformes	Vireonidae	8	No	23	PA	Insectivore: lower canopy foliage gleaner	Yes	Yes	M	130000000
385	Hoary Bat	Bat	Lasiurus cinereus	Chiroptera	Vespertilionidae	8	No	23	PA	Insectivore: aerial hawker-nocturnal	Bat	Bat	PM	Unknown
386	Eastern Red Bat	Bat	Lasiurus borealis	Chiroptera	Vespertilionidae	8	No	23	PA	Insectivore: aerial hawker-nocturnal	Bat	Bat	PM	Unknown
387	Eastern Red Bat	Bat	Lasiurus borealis	Chiroptera	Vespertilionidae	8	No	23	PA	Insectivore: aerial hawker-nocturnal	Bat	Bat	PM	Unknown
388	Cedar Waxwing	Bird	Bombycilla cedrorum	Passeriformes	Bombycillidae	8	No	36	VT	Frugivore: upper-canopy gleaner	Yes	Yes	PM	57000000
389	Wood Thrush	Bird	Hylocichla mustelina	Passeriformes	Turdidae	8	No	13	NY	Insectivore: ground gleaner	Yes	Yes	M	12000000
390	Red-eyed Vireo	Bird	Vireo olivaceus	Passeriformes	Vireonidae	8	No	2	WV	Insectivore: lower canopy foliage gleaner	Yes	Yes	M	130000000
391	Hoary Bat	Bat	Lasiurus cinereus	Chiroptera	Vespertilionidae	8	No	23	PA	Insectivore: aerial hawker-nocturnal	Bat	Bat	PM	Unknown
392	House Sparrow	Bird	Passer domesticus	Passeriformes	Passeridae	8	No	23	PA	Granivore: ground to undergrowth gleaner	No	No	R	78000000
393	Northern Waterthrush	Bird	Parkesia noveboracensis	Passeriformes	Parulidae	8	No	36	VT	Insectivore: ground gleaner	Yes	Yes	M	18000000
394	Silver-haired Bat	Bat	Lasionycteris noctivagans	Chiroptera	Vespertilionidae	8	No	36	VT	Insectivore: aerial hawker-nocturnal	Bat	Bat	PM	Unknown
395	Red-eyed Vireo	Bird	Vireo olivaceus	Passeriformes	Vireonidae	8	No	4	PA	Insectivore: lower canopy foliage gleaner	Yes	Yes	M	130000000
396	Red-eyed Vireo	Bird	Vireo olivaceus	Passeriformes	Vireonidae	8	No	4	PA	Insectivore: lower canopy foliage gleaner	Yes	Yes	M	130000000
397	Red-eyed Vireo	Bird	Vireo olivaceus	Passeriformes	Vireonidae	8	No	35	PA	Insectivore: lower canopy foliage gleaner	Yes	Yes	M	130000000
398	Silver-haired Bat	Bat	Lasionycteris noctivagans	Chiroptera	Vespertilionidae	8	No	36	VT	Insectivore: aerial hawker-nocturnal	Bat	Bat	PM	Unknown
399	Hoary Bat	Bat	Lasiurus cinereus	Chiroptera	Vespertilionidae	8	No	23	PA	Insectivore: aerial hawker-nocturnal	Bat	Bat	PM	Unknown
400	Unidentified Songbird	Bird	Unknown	Passeriformes	Unknown	8	No	2	WV	Unknown	Unknown	Yes	Unknown	Unknown
401	Silver-haired Bat	Bat	Lasionycteris noctivagans	Chiroptera	Vespertilionidae	8	No	23	PA	Insectivore: aerial hawker-nocturnal	Bat	Bat	PM	Unknown
402	Silver-haired Bat	Bat	Lasionycteris noctivagans	Chiroptera	Vespertilionidae	8	No	23	PA	Insectivore: aerial hawker-nocturnal	Bat	Bat	PM	Unknown
403	Ovenbird	Bird	Seiurus aurocapilla	Passeriformes	Parulidae	8	No	23	PA	Insectivore: ground gleaner	Yes	Yes	M	26000000
404	Silver-haired Bat	Bat	Lasionycteris noctivagans	Chiroptera	Vespertilionidae	8	No	23	PA	Insectivore: aerial hawker-nocturnal	Bat	Bat	PM	Unknown
405	Chimney Swift	Bird	Chaetura pelagica	Apodiformes	Apodidae	8	No	5	MD	Insectivore: air hawker above canopy	Yes	Yes	M	7700000
406	Red-eyed Vireo	Bird	Vireo olivaceus	Passeriformes	Vireonidae	8	No	5	MD	Insectivore: lower canopy foliage gleaner	Yes	Yes	M	130000000
407	Red-eyed Vireo	Bird	Vireo olivaceus	Passeriformes	Vireonidae	8	No	5	MD	Insectivore: lower canopy foliage gleaner	Yes	Yes	M	130000000
408	Eastern Red Bat	Bat	Lasiurus borealis	Chiroptera	Vespertilionidae	8	No	23	PA	Insectivore: aerial hawker-nocturnal	Bat	Bat	PM	Unknown
409	Red-eyed Vireo	Bird	Vireo olivaceus	Passeriformes	Vireonidae	8	No	23	PA	Insectivore: lower canopy foliage gleaner	Yes	Yes	M	130000000
410	Red-eyed Vireo	Bird	Vireo olivaceus	Passeriformes	Vireonidae	8	No	29	PA	Insectivore: lower canopy foliage gleaner	Yes	Yes	M	130000000
411	Black-throated Blue Warbler	Bird	Setophaga caerulescens	Passeriformes	Parulidae	8	No	2	WV	Insectivore: lower canopy foliage gleaner	Yes	Yes	M	2400000
412	Red-eyed Vireo	Bird	Vireo olivaceus	Passeriformes	Vireonidae	8	No	35	PA	Insectivore: lower canopy foliage gleaner	Yes	Yes	M	130000000
413	Common Nighthawk	Bird	Chordeiles minor	Caprimulgiformes	Caprimulgidae	9	No	2	WV	Insectivore: nocturnal	Yes	Yes	M	16000000
414	Hooded Warbler	Bird	Setophaga citrina	Passeriformes	Parulidae	9	No	2	WV	Insectivore: lower canopy foliage gleaner	Yes	Yes	M	5200000
415	Unidentified Vireo	Bird	Unknown	Passeriformes	Vireonidae	9	No	2	WV	Unknown	Yes	Yes	Unknown	Unknown
416	Silver-haired Bat	Bat	Lasionycteris noctivagans	Chiroptera	Vespertilionidae	9	No	23	PA	Insectivore: aerial hawker-nocturnal	Bat	Bat	PM	Unknown
417	Silver-haired Bat	Bat	Lasionycteris noctivagans	Chiroptera	Vespertilionidae	9	No	23	PA	Insectivore: aerial hawker-nocturnal	Bat	Bat	PM	Unknown
418	Hoary Bat	Bat	Lasiurus cinereus	Chiroptera	Vespertilionidae	9	No	23	PA	Insectivore: aerial hawker-nocturnal	Bat	Bat	PM	Unknown
419	Hoary Bat	Bat	Lasiurus cinereus	Chiroptera	Vespertilionidae	9	No	23	PA	Insectivore: aerial hawker-nocturnal	Bat	Bat	PM	Unknown
420	Black-throated Green Warbler	Bird	Setophaga virens	Passeriformes	Parulidae	9	No	2	WV	Insectivore: lower canopy foliage gleaner	Yes	Yes	M	8700000
421	Hoary Bat	Bat	Lasiurus cinereus	Chiroptera	Vespertilionidae	9	No	23	PA	Insectivore: aerial hawker-nocturnal	Bat	Bat	PM	Unknown
422	Red-eyed Vireo	Bird	Vireo olivaceus	Passeriformes	Vireonidae	9	No	36	VT	Insectivore: lower canopy foliage gleaner	Yes	Yes	M	130000000
423	Red-eyed Vireo	Bird	Vireo olivaceus	Passeriformes	Vireonidae	9	No	23	PA	Insectivore: lower canopy foliage gleaner	Yes	Yes	M	130000000
424	Silver-haired Bat	Bat	Lasionycteris noctivagans	Chiroptera	Vespertilionidae	9	No	23	PA	Insectivore: aerial hawker-nocturnal	Bat	Bat	PM	Unknown
425	Red-eyed Vireo	Bird	Vireo olivaceus	Passeriformes	Vireonidae	9	No	29	PA	Insectivore: lower canopy foliage gleaner	Yes	Yes	M	130000000
426	Unidentified Warbler	Bird	Unknown	Passeriformes	Parulidae	9	No	2	WV	Unknown	Yes	Yes	Unknown	Unknown
427	Eastern Red Bat	Bat	Lasiurus borealis	Chiroptera	Vespertilionidae	9	No	23	PA	Insectivore: aerial hawker-nocturnal	Bat	Bat	PM	Unknown
428	Philadelphia Vireo	Bird	Vireo philadelphicus	Passeriformes	Vireonidae	9	No	5	MD	Insectivore: lower canopy foliage gleaner	Yes	Yes	M	3700000
429	American Redstart	Bird	Setophaga ruticilla	Passeriformes	Parulidae	9	No	36	VT	Insectivore: air hawker under canopy	Yes	Yes	M	42000000
430	Ruffed Grouse	Bird	Bonasa umbellus	Galliformes	Phasianidae	9	No	5	MD	Herbivore: ground forager	No	No	R	18000000
431	Big Brown Bat	Bat	Eptesicus fuscus	Chiroptera	Vespertilionidae	9	No	23	PA	Insectivore: aerial hawker-nocturnal	Bat	Bat	PM	Unknown
432	Blackburnian Warbler	Bird	Setophaga fusca	Passeriformes	Parulidae	9	No	36	VT	Insectivore: lower canopy foliage gleaner	Yes	Yes	M	14000000
433	Magnolia Warbler	Bird	Setophaga magnolia	Passeriformes	Parulidae	9	No	36	VT	Insectivore: lower canopy foliage gleaner	Yes	Yes	M	39000000
434	Hoary Bat	Bat	Lasiurus cinereus	Chiroptera	Vespertilionidae	9	No	36	VT	Insectivore: aerial hawker-nocturnal	Bat	Bat	PM	Unknown
435	Silver-haired Bat	Bat	Lasionycteris noctivagans	Chiroptera	Vespertilionidae	9	No	36	VT	Insectivore: aerial hawker-nocturnal	Bat	Bat	PM	Unknown
436	Hoary Bat	Bat	Lasiurus cinereus	Chiroptera	Vespertilionidae	9	No	36	VT	Insectivore: aerial hawker-nocturnal	Bat	Bat	PM	Unknown
437	Silver-haired Bat	Bat	Lasionycteris noctivagans	Chiroptera	Vespertilionidae	9	No	23	PA	Insectivore: aerial hawker-nocturnal	Bat	Bat	PM	Unknown
438	Silver-haired Bat	Bat	Lasionycteris noctivagans	Chiroptera	Vespertilionidae	9	No	23	PA	Insectivore: aerial hawker-nocturnal	Bat	Bat	PM	Unknown
439	Black-throated Blue Warbler	Bird	Setophaga caerulescens	Passeriformes	Parulidae	9	No	36	VT	Insectivore: lower canopy foliage gleaner	Yes	Yes	M	2400000
440	Red-eyed Vireo	Bird	Vireo olivaceus	Passeriformes	Vireonidae	9	No	12	PA	Insectivore: lower canopy foliage gleaner	Yes	Yes	M	130000000
441	Silver-haired Bat	Bat	Lasionycteris noctivagans	Chiroptera	Vespertilionidae	9	No	36	VT	Insectivore: aerial hawker-nocturnal	Bat	Bat	PM	Unknown
442	Blackburnian Warbler	Bird	Setophaga fusca	Passeriformes	Parulidae	9	No	12	PA	Insectivore: lower canopy foliage gleaner	Yes	Yes	M	14000000
443	Silver-haired Bat	Bat	Lasionycteris noctivagans	Chiroptera	Vespertilionidae	9	No	23	PA	Insectivore: aerial hawker-nocturnal	Bat	Bat	PM	Unknown
444	Red-eyed Vireo	Bird	Vireo olivaceus	Passeriformes	Vireonidae	9	No	23	PA	Insectivore: lower canopy foliage gleaner	Yes	Yes	M	130000000
445	Silver-haired Bat	Bat	Lasionycteris noctivagans	Chiroptera	Vespertilionidae	9	No	23	PA	Insectivore: aerial hawker-nocturnal	Bat	Bat	PM	Unknown
446	Eastern Red Bat	Bat	Lasiurus borealis	Chiroptera	Vespertilionidae	9	No	23	PA	Insectivore: aerial hawker-nocturnal	Bat	Bat	PM	Unknown
447	Red-eyed Vireo	Bird	Vireo olivaceus	Passeriformes	Vireonidae	9	No	2	WV	Insectivore: lower canopy foliage gleaner	Yes	Yes	M	130000000
448	Silver-haired Bat	Bat	Lasionycteris noctivagans	Chiroptera	Vespertilionidae	9	No	23	PA	Insectivore: aerial hawker-nocturnal	Bat	Bat	PM	Unknown
449	Silver-haired Bat	Bat	Lasionycteris noctivagans	Chiroptera	Vespertilionidae	9	No	23	PA	Insectivore: aerial hawker-nocturnal	Bat	Bat	PM	Unknown
450	Unidentified Songbird	Bird	Unknown	Passeriformes	Unknown	9	No	2	WV	Unknown	Unknown	Yes	Unknown	Unknown
451	Hoary Bat	Bat	Lasiurus cinereus	Chiroptera	Vespertilionidae	9	No	23	PA	Insectivore: aerial hawker-nocturnal	Bat	Bat	PM	Unknown
452	Hoary Bat	Bat	Lasiurus cinereus	Chiroptera	Vespertilionidae	9	No	23	PA	Insectivore: aerial hawker-nocturnal	Bat	Bat	PM	Unknown
453	Ovenbird	Bird	Seiurus aurocapilla	Passeriformes	Parulidae	9	No	2	WV	Insectivore: ground gleaner	Yes	Yes	M	26000000
454	Silver-haired Bat	Bat	Lasionycteris noctivagans	Chiroptera	Vespertilionidae	9	No	36	VT	Insectivore: aerial hawker-nocturnal	Bat	Bat	PM	Unknown
455	Eastern Red Bat	Bat	Lasiurus borealis	Chiroptera	Vespertilionidae	9	No	36	VT	Insectivore: aerial hawker-nocturnal	Bat	Bat	PM	Unknown
456	Red-eyed Vireo	Bird	Vireo olivaceus	Passeriformes	Vireonidae	9	No	5	MD	Insectivore: lower canopy foliage gleaner	Yes	Yes	M	130000000
457	American Redstart	Bird	Setophaga ruticilla	Passeriformes	Parulidae	9	No	36	VT	Insectivore: air hawker under canopy	Yes	Yes	M	42000000
458	Hoary Bat	Bat	Lasiurus cinereus	Chiroptera	Vespertilionidae	9	No	23	PA	Insectivore: aerial hawker-nocturnal	Bat	Bat	PM	Unknown
459	Hoary Bat	Bat	Lasiurus cinereus	Chiroptera	Vespertilionidae	9	No	23	PA	Insectivore: aerial hawker-nocturnal	Bat	Bat	PM	Unknown
460	Silver-haired Bat	Bat	Lasionycteris noctivagans	Chiroptera	Vespertilionidae	9	No	23	PA	Insectivore: aerial hawker-nocturnal	Bat	Bat	PM	Unknown
461	Black-and-white Warbler	Bird	Mniotilta varia	Passeriformes	Parulidae	9	No	23	PA	Insectivore: bark gleaner	Yes	Yes	M	18000000
462	Red-eyed Vireo	Bird	Vireo olivaceus	Passeriformes	Vireonidae	9	No	35	PA	Insectivore: lower canopy foliage gleaner	Yes	Yes	M	130000000
463	Unidentified Warbler	Bird	Unknown	Passeriformes	Parulidae	9	No	29	PA	Unknown	Yes	Yes	Unknown	Unknown
464	Sora	Bird	Porzana carolina	Gruiformes	Rallidae	9	No	2	WV	Granivore: ground to undergrowth gleaner	Yes	Yes	M	Unknown
465	Chestnut-sided Warbler	Bird	Setophaga pensylvanica	Passeriformes	Parulidae	9	No	5	MD	Insectivore: lower canopy foliage gleaner	Yes	Yes	M	18000000
466	Pied-billed Grebe	Bird	Podilymbus podiceps	Podicipediformes	Podicipedidae	9	No	2	WV	Carnivore: freshwater forager	Yes	Yes	PM	Unknown
467	Mourning Dove	Bird	Zenaida macroura	Columbiformes	Columbidae	9	No	29	PA	Granivore: ground to undergrowth gleaner	Yes	Yes	PM	130000000
468	Red-eyed Vireo	Bird	Vireo olivaceus	Passeriformes	Vireonidae	9	No	5	MD	Insectivore: lower canopy foliage gleaner	Yes	Yes	M	130000000
469	Red-eyed Vireo	Bird	Vireo olivaceus	Passeriformes	Vireonidae	9	No	23	PA	Insectivore: lower canopy foliage gleaner	Yes	Yes	M	130000000
470	American Woodcock	Bird	Scolopax minor	Charadriiformes	Scolopacidae	9	No	2	WV	Insectivore: ground gleaner	No	Yes	PM	3500000
471	Blackpoll Warbler	Bird	Setophaga striata	Passeriformes	Parulidae	9	No	23	PA	Insectivore: lower canopy foliage gleaner	Yes	Yes	M	59000000
472	Hoary Bat	Bat	Lasiurus cinereus	Chiroptera	Vespertilionidae	9	No	23	PA	Insectivore: aerial hawker-nocturnal	Bat	Bat	PM	Unknown
473	Red-eyed Vireo	Bird	Vireo olivaceus	Passeriformes	Vireonidae	9	No	23	PA	Insectivore: lower canopy foliage gleaner	Yes	Yes	M	130000000
474	Blackburnian Warbler	Bird	Setophaga fusca	Passeriformes	Parulidae	9	No	35	PA	Insectivore: lower canopy foliage gleaner	Yes	Yes	M	14000000
475	American Redstart	Bird	Setophaga ruticilla	Passeriformes	Parulidae	9	No	2	WV	Insectivore: air hawker under canopy	Yes	Yes	M	42000000
476	Common Yellowthroat	Bird	Geothlypis trichas	Passeriformes	Parulidae	9	No	2	WV	Insectivore: lower canopy foliage gleaner	Yes	Yes	PM	81000000
477	Hoary Bat	Bat	Lasiurus cinereus	Chiroptera	Vespertilionidae	9	No	23	PA	Insectivore: aerial hawker-nocturnal	Bat	Bat	PM	Unknown
478	Swainson's Thrush	Bird	Catharus ustulatus	Passeriformes	Turdidae	9	No	12	PA	Insectivore: lower canopy foliage gleaner	Yes	Yes	M	110000000
479	Tennessee Warbler	Bird	Oreothlypis peregrina	Passeriformes	Parulidae	9	No	2	WV	Insectivore: lower canopy foliage gleaner	Yes	Yes	M	95000000
480	Unidentified Thrush	Bird	Unknown	Passeriformes	Turdidae	9	No	2	WV	Unknown	Unknown	Yes	Unknown	Unknown
481	Hoary Bat	Bat	Lasiurus cinereus	Chiroptera	Vespertilionidae	9	No	23	PA	Insectivore: aerial hawker-nocturnal	Bat	Bat	PM	Unknown
482	Eastern Phoebe	Bird	Sayornis phoebe	Passeriformes	Tyrannidae	9	No	13	NY	Insectivore: air hawker under canopy	Yes	Yes	PM	33000000
483	Unidentified Vireo	Bird	Unknown	Passeriformes	Vireonidae	9	No	23	PA	Unknown	Yes	Yes	Unknown	Unknown
484	Hoary Bat	Bat	Lasiurus cinereus	Chiroptera	Vespertilionidae	9	No	23	PA	Insectivore: aerial hawker-nocturnal	Bat	Bat	PM	Unknown
485	Hoary Bat	Bat	Lasiurus cinereus	Chiroptera	Vespertilionidae	9	No	36	VT	Insectivore: aerial hawker-nocturnal	Bat	Bat	PM	Unknown
486	Blackpoll Warbler	Bird	Setophaga striata	Passeriformes	Parulidae	9	No	23	PA	Insectivore: lower canopy foliage gleaner	Yes	Yes	M	59000000
487	Unidentified Bird	Bird	Unknown	Unknown	Unknown	9	No	23	PA	Unknown	Unknown	Unknown	Unknown	Unknown
488	Philadelphia Vireo	Bird	Vireo philadelphicus	Passeriformes	Vireonidae	9	No	4	PA	Insectivore: lower canopy foliage gleaner	Yes	Yes	M	3700000
489	Blackpoll Warbler	Bird	Setophaga striata	Passeriformes	Parulidae	9	No	2	WV	Insectivore: lower canopy foliage gleaner	Yes	Yes	M	59000000
490	American Redstart	Bird	Setophaga ruticilla	Passeriformes	Parulidae	9	Yes	2	WV	Insectivore: air hawker under canopy	Yes	Yes	M	42000000
491	American Woodcock	Bird	Scolopax minor	Charadriiformes	Scolopacidae	9	Yes	2	WV	Insectivore: ground gleaner	No	Yes	PM	3500000
492	Silver-haired Bat	Bat	Lasionycteris noctivagans	Chiroptera	Vespertilionidae	9	No	23	PA	Insectivore: aerial hawker-nocturnal	Bat	Bat	PM	Unknown
493	Hoary Bat	Bat	Lasiurus cinereus	Chiroptera	Vespertilionidae	9	No	23	PA	Insectivore: aerial hawker-nocturnal	Bat	Bat	PM	Unknown
494	Brown Thrasher	Bird	Toxostoma rufum	Passeriformes	Mimidae	9	Yes	2	WV	Insectivore: ground gleaner	Yes	Yes	PM	6100000
495	Yellow-rumped Warbler	Bird	Setophaga coronata	Passeriformes	Parulidae	9	Yes	2	WV	Insectivore: lower canopy foliage gleaner	Yes	Yes	M	150000000
496	Wilson's Warbler	Bird	Cardellina pusilla	Passeriformes	Parulidae	9	Yes	2	WV	Insectivore: lower canopy foliage gleaner	Yes	Yes	M	76000000
497	Unidentified Warbler	Bird	Unknown	Passeriformes	Parulidae	9	Yes	2	WV	Unknown	Yes	Yes	Unknown	Unknown
498	Unidentified Thrush	Bird	Unknown	Passeriformes	Turdidae	9	Yes	2	WV	Unknown	Unknown	Yes	Unknown	Unknown
499	Unidentified Thrush	Bird	Unknown	Passeriformes	Turdidae	9	Yes	2	WV	Unknown	Unknown	Yes	Unknown	Unknown
500	Unidentified Songbird	Bird	Unknown	Passeriformes	Unknown	9	Yes	2	WV	Unknown	Unknown	Yes	Unknown	Unknown
501	Unidentified Songbird	Bird	Unknown	Passeriformes	Unknown	9	Yes	2	WV	Unknown	Unknown	Yes	Unknown	Unknown
502	Unidentified Songbird	Bird	Unknown	Passeriformes	Unknown	9	Yes	2	WV	Unknown	Unknown	Yes	Unknown	Unknown
503	Unidentified Songbird	Bird	Unknown	Passeriformes	Unknown	9	Yes	2	WV	Unknown	Unknown	Yes	Unknown	Unknown
504	Unidentified Songbird	Bird	Unknown	Passeriformes	Unknown	9	Yes	2	WV	Unknown	Unknown	Yes	Unknown	Unknown
505	Unidentified Songbird	Bird	Unknown	Passeriformes	Unknown	9	Yes	2	WV	Unknown	Unknown	Yes	Unknown	Unknown
506	Unidentified Songbird	Bird	Unknown	Passeriformes	Unknown	9	Yes	2	WV	Unknown	Unknown	Yes	Unknown	Unknown
507	Unidentified Songbird	Bird	Unknown	Passeriformes	Unknown	9	Yes	2	WV	Unknown	Unknown	Yes	Unknown	Unknown
508	Unidentified Songbird	Bird	Unknown	Passeriformes	Unknown	9	Yes	2	WV	Unknown	Unknown	Yes	Unknown	Unknown
509	Unidentified Songbird	Bird	Unknown	Passeriformes	Unknown	9	Yes	2	WV	Unknown	Unknown	Yes	Unknown	Unknown
510	Unidentified Bittern	Bird	Unknown	Pelecaniformes	Ardeidae	9	Yes	2	WV	Unknown	Yes	Yes	Unknown	Unknown
511	Tennessee Warbler	Bird	Oreothlypis peregrina	Passeriformes	Parulidae	9	Yes	2	WV	Insectivore: lower canopy foliage gleaner	Yes	Yes	M	95000000
512	Tennessee Warbler	Bird	Oreothlypis peregrina	Passeriformes	Parulidae	9	Yes	2	WV	Insectivore: lower canopy foliage gleaner	Yes	Yes	M	95000000
513	Swainson's Thrush	Bird	Catharus ustulatus	Passeriformes	Turdidae	9	Yes	2	WV	Insectivore: lower canopy foliage gleaner	Yes	Yes	M	110000000
514	Swainson's Thrush	Bird	Catharus ustulatus	Passeriformes	Turdidae	9	Yes	2	WV	Insectivore: lower canopy foliage gleaner	Yes	Yes	M	110000000
515	Swainson's Thrush	Bird	Catharus ustulatus	Passeriformes	Turdidae	9	Yes	2	WV	Insectivore: lower canopy foliage gleaner	Yes	Yes	M	110000000
516	Swainson's Thrush	Bird	Catharus ustulatus	Passeriformes	Turdidae	9	Yes	2	WV	Insectivore: lower canopy foliage gleaner	Yes	Yes	M	110000000
517	Swainson's Thrush	Bird	Catharus ustulatus	Passeriformes	Turdidae	9	Yes	2	WV	Insectivore: lower canopy foliage gleaner	Yes	Yes	M	110000000
518	Swainson's Thrush	Bird	Catharus ustulatus	Passeriformes	Turdidae	9	Yes	2	WV	Insectivore: lower canopy foliage gleaner	Yes	Yes	M	110000000
519	Red-eyed Vireo	Bird	Vireo olivaceus	Passeriformes	Vireonidae	9	Yes	2	WV	Insectivore: lower canopy foliage gleaner	Yes	Yes	M	130000000
520	Red-eyed Vireo	Bird	Vireo olivaceus	Passeriformes	Vireonidae	9	Yes	2	WV	Insectivore: lower canopy foliage gleaner	Yes	Yes	M	130000000
521	Red-eyed Vireo	Bird	Vireo olivaceus	Passeriformes	Vireonidae	9	Yes	2	WV	Insectivore: lower canopy foliage gleaner	Yes	Yes	M	130000000
522	Red-eyed Vireo	Bird	Vireo olivaceus	Passeriformes	Vireonidae	9	Yes	2	WV	Insectivore: lower canopy foliage gleaner	Yes	Yes	M	130000000
523	Red-eyed Vireo	Bird	Vireo olivaceus	Passeriformes	Vireonidae	9	Yes	2	WV	Insectivore: lower canopy foliage gleaner	Yes	Yes	M	130000000
524	Palm Warbler	Bird	Setophaga palmarum	Passeriformes	Parulidae	9	Yes	2	WV	Insectivore: ground gleaner	Yes	Yes	M	10000000
525	Ovenbird	Bird	Seiurus aurocapilla	Passeriformes	Parulidae	9	Yes	2	WV	Insectivore: ground gleaner	Yes	Yes	M	26000000
526	Ovenbird	Bird	Seiurus aurocapilla	Passeriformes	Parulidae	9	Yes	2	WV	Insectivore: ground gleaner	Yes	Yes	M	26000000
527	Ovenbird	Bird	Seiurus aurocapilla	Passeriformes	Parulidae	9	Yes	2	WV	Insectivore: ground gleaner	Yes	Yes	M	26000000
528	Ovenbird	Bird	Seiurus aurocapilla	Passeriformes	Parulidae	9	Yes	2	WV	Insectivore: ground gleaner	Yes	Yes	M	26000000
529	Ovenbird	Bird	Seiurus aurocapilla	Passeriformes	Parulidae	9	Yes	2	WV	Insectivore: ground gleaner	Yes	Yes	M	26000000
530	Ovenbird	Bird	Seiurus aurocapilla	Passeriformes	Parulidae	9	Yes	2	WV	Insectivore: ground gleaner	Yes	Yes	M	26000000
531	Ovenbird	Bird	Seiurus aurocapilla	Passeriformes	Parulidae	9	Yes	2	WV	Insectivore: ground gleaner	Yes	Yes	M	26000000
532	Ovenbird	Bird	Seiurus aurocapilla	Passeriformes	Parulidae	9	Yes	2	WV	Insectivore: ground gleaner	Yes	Yes	M	26000000
533	Ovenbird	Bird	Seiurus aurocapilla	Passeriformes	Parulidae	9	Yes	2	WV	Insectivore: ground gleaner	Yes	Yes	M	26000000
534	Hooded Warbler	Bird	Setophaga citrina	Passeriformes	Parulidae	9	Yes	2	WV	Insectivore: lower canopy foliage gleaner	Yes	Yes	M	5200000
535	Hooded Warbler	Bird	Setophaga citrina	Passeriformes	Parulidae	9	Yes	2	WV	Insectivore: lower canopy foliage gleaner	Yes	Yes	M	5200000
536	Hooded Warbler	Bird	Setophaga citrina	Passeriformes	Parulidae	9	Yes	2	WV	Insectivore: lower canopy foliage gleaner	Yes	Yes	M	5200000
537	Hermit Thrush	Bird	Catharus guttatus	Passeriformes	Turdidae	9	Yes	2	WV	Insectivore: ground gleaner	Yes	Yes	M	70000000
538	Gray Catbird	Bird	Dumetella carolinensis	Passeriformes	Mimidae	9	Yes	2	WV	Insectivore: ground gleaner	Yes	Yes	M	29000000
539	Common Yellowthroat	Bird	Geothlypis trichas	Passeriformes	Parulidae	9	Yes	2	WV	Insectivore: lower canopy foliage gleaner	Yes	Yes	PM	81000000
540	Common Yellowthroat	Bird	Geothlypis trichas	Passeriformes	Parulidae	9	Yes	2	WV	Insectivore: lower canopy foliage gleaner	Yes	Yes	PM	81000000
541	Common Yellowthroat	Bird	Geothlypis trichas	Passeriformes	Parulidae	9	Yes	2	WV	Insectivore: lower canopy foliage gleaner	Yes	Yes	PM	81000000
542	Cape May Warbler	Bird	Setophaga tigrina	Passeriformes	Parulidae	9	Yes	2	WV	Insectivore: upper canopy foliage gleaner	Yes	Yes	M	8100000
543	Blue-winged Warbler	Bird	Vermivora cyanoptera	Passeriformes	Parulidae	9	Yes	2	WV	Insectivore: lower canopy foliage gleaner	Yes	Yes	M	710000
544	Black-throated Blue Warbler	Bird	Setophaga caerulescens	Passeriformes	Parulidae	9	Yes	2	WV	Insectivore: lower canopy foliage gleaner	Yes	Yes	M	2400000
545	Black-throated Blue Warbler	Bird	Setophaga caerulescens	Passeriformes	Parulidae	9	Yes	2	WV	Insectivore: lower canopy foliage gleaner	Yes	Yes	M	2400000
546	Blackburnian Warbler	Bird	Setophaga fusca	Passeriformes	Parulidae	9	Yes	2	WV	Insectivore: lower canopy foliage gleaner	Yes	Yes	M	14000000
547	Blackburnian Warbler	Bird	Setophaga fusca	Passeriformes	Parulidae	9	Yes	2	WV	Insectivore: lower canopy foliage gleaner	Yes	Yes	M	14000000
548	Black-and-white Warbler	Bird	Mniotilta varia	Passeriformes	Parulidae	9	Yes	2	WV	Insectivore: bark gleaner	Yes	Yes	M	18000000
549	American Redstart	Bird	Setophaga ruticilla	Passeriformes	Parulidae	9	Yes	2	WV	Insectivore: air hawker under canopy	Yes	Yes	M	42000000
550	American Redstart	Bird	Setophaga ruticilla	Passeriformes	Parulidae	9	Yes	2	WV	Insectivore: air hawker under canopy	Yes	Yes	M	42000000
551	American Redstart	Bird	Setophaga ruticilla	Passeriformes	Parulidae	9	Yes	2	WV	Insectivore: air hawker under canopy	Yes	Yes	M	42000000
552	American Redstart	Bird	Setophaga ruticilla	Passeriformes	Parulidae	9	Yes	2	WV	Insectivore: air hawker under canopy	Yes	Yes	M	42000000
553	Unidentified Songbird	Bird	Unknown	Passeriformes	Unknown	9	Yes	2	WV	Unknown	Unknown	Yes	Unknown	Unknown
554	Red-eyed Vireo	Bird	Vireo olivaceus	Passeriformes	Vireonidae	9	Yes	2	WV	Insectivore: lower canopy foliage gleaner	Yes	Yes	M	130000000
555	Black-throated Blue Warbler	Bird	Setophaga caerulescens	Passeriformes	Parulidae	9	Yes	2	WV	Insectivore: lower canopy foliage gleaner	Yes	Yes	M	2400000
556	Ovenbird	Bird	Seiurus aurocapilla	Passeriformes	Parulidae	9	No	2	WV	Insectivore: ground gleaner	Yes	Yes	M	26000000
557	Eastern Red Bat	Bat	Lasiurus borealis	Chiroptera	Vespertilionidae	9	No	23	PA	Insectivore: aerial hawker-nocturnal	Bat	Bat	PM	Unknown
558	Silver-haired Bat	Bat	Lasionycteris noctivagans	Chiroptera	Vespertilionidae	9	No	23	PA	Insectivore: aerial hawker-nocturnal	Bat	Bat	PM	Unknown
559	Blackburnian Warbler	Bird	Setophaga fusca	Passeriformes	Parulidae	9	No	12	PA	Insectivore: lower canopy foliage gleaner	Yes	Yes	M	14000000
560	Common Yellowthroat	Bird	Geothlypis trichas	Passeriformes	Parulidae	9	No	36	VT	Insectivore: lower canopy foliage gleaner	Yes	Yes	PM	81000000
561	Unidentified Warbler	Bird	Unknown	Passeriformes	Parulidae	9	No	4	PA	Unknown	Yes	Yes	Unknown	Unknown
562	Red-eyed Vireo	Bird	Vireo olivaceus	Passeriformes	Vireonidae	9	No	36	VT	Insectivore: lower canopy foliage gleaner	Yes	Yes	M	130000000
563	Black-throated Blue Warbler	Bird	Setophaga caerulescens	Passeriformes	Parulidae	9	No	36	VT	Insectivore: lower canopy foliage gleaner	Yes	Yes	M	2400000
564	Silver-haired Bat	Bat	Lasionycteris noctivagans	Chiroptera	Vespertilionidae	9	No	23	PA	Insectivore: aerial hawker-nocturnal	Bat	Bat	PM	Unknown
565	Unidentified Songbird	Bird	Unknown	Passeriformes	Unknown	9	No	2	WV	Unknown	Unknown	Yes	Unknown	Unknown
566	House Sparrow	Bird	Passer domesticus	Passeriformes	Passeridae	9	No	29	PA	Granivore: ground to undergrowth gleaner	No	No	R	78000000
567	Wild Turkey	Bird	Meleagris gallopavo	Galliformes	Phasianidae	9	No	23	PA	Herbivore: ground forager	No	No	R	7800000
568	Cedar Waxwing	Bird	Bombycilla cedrorum	Passeriformes	Bombycillidae	9	No	2	WV	Frugivore: upper-canopy gleaner	Yes	Yes	PM	57000000
569	Golden-crowned Kinglet	Bird	Regulus satrapa	Passeriformes	Regulidae	10	No	23	PA	Insectivore: lower canopy foliage gleaner	Yes	Yes	PM	130000000
570	Horned Lark	Bird	Eremophila alpestris	Passeriformes	Alaudidae	10	No	29	PA	Granivore: ground to undergrowth gleaner	No	Yes	PM	97000000
571	Red-eyed Vireo	Bird	Vireo olivaceus	Passeriformes	Vireonidae	10	No	13	NY	Insectivore: lower canopy foliage gleaner	Yes	Yes	M	130000000
572	Turkey Vulture	Bird	Cathartes aura	Cathartiformes	Cathartidae	10	No	5	MD	Scavenger	Yes	Yes	PM	6700000
573	Black-throated Blue Warbler	Bird	Setophaga caerulescens	Passeriformes	Parulidae	10	No	10	NH	Insectivore: lower canopy foliage gleaner	Yes	Yes	M	2400000
574	Red-eyed Vireo	Bird	Vireo olivaceus	Passeriformes	Vireonidae	10	No	2	WV	Insectivore: lower canopy foliage gleaner	Yes	Yes	M	130000000
575	Red-eyed Vireo	Bird	Vireo olivaceus	Passeriformes	Vireonidae	10	No	35	PA	Insectivore: lower canopy foliage gleaner	Yes	Yes	M	130000000
576	Unidentified Songbird	Bird	Unknown	Passeriformes	Unknown	10	No	29	PA	Unknown	Unknown	Yes	Unknown	Unknown
577	Cedar Waxwing	Bird	Bombycilla cedrorum	Passeriformes	Bombycillidae	10	No	2	WV	Frugivore: upper-canopy gleaner	Yes	Yes	PM	57000000
578	Silver-haired Bat	Bat	Lasionycteris noctivagans	Chiroptera	Vespertilionidae	10	No	36	VT	Insectivore: aerial hawker-nocturnal	Bat	Bat	PM	Unknown
579	White-throated Sparrow	Bird	Zonotrichia albicollis	Passeriformes	Emberizidae	10	No	36	VT	Granivore: ground to undergrowth gleaner	No	Yes	M	170000000
580	Unidentified Blackbird	Bird	Unknown	Passeriformes	Icteridae	10	No	2	WV	Unknown	Unknown	Yes	Unknown	Unknown
581	Unidentified Warbler	Bird	Unknown	Passeriformes	Parulidae	10	No	2	WV	Unknown	Yes	Yes	Unknown	Unknown
582	Golden-crowned Kinglet	Bird	Regulus satrapa	Passeriformes	Regulidae	10	No	36	VT	Insectivore: lower canopy foliage gleaner	Yes	Yes	PM	130000000
583	Hoary Bat	Bat	Lasiurus cinereus	Chiroptera	Vespertilionidae	10	No	23	PA	Insectivore: aerial hawker-nocturnal	Bat	Bat	PM	Unknown
584	Canada Warbler	Bird	Cardellina canadensis	Passeriformes	Parulidae	10	No	2	WV	Insectivore: lower canopy foliage gleaner	Yes	Yes	M	3000000
585	Common Yellowthroat	Bird	Geothlypis trichas	Passeriformes	Parulidae	10	No	2	WV	Insectivore: lower canopy foliage gleaner	Yes	Yes	PM	81000000
586	Unidentified Bird	Bird	Unknown	Unknown	Unknown	10	No	23	PA	Unknown	Unknown	Unknown	Unknown	Unknown
587	Golden-crowned Kinglet	Bird	Regulus satrapa	Passeriformes	Regulidae	10	No	12	PA	Insectivore: lower canopy foliage gleaner	Yes	Yes	PM	130000000
588	Golden-crowned Kinglet	Bird	Regulus satrapa	Passeriformes	Regulidae	10	No	23	PA	Insectivore: lower canopy foliage gleaner	Yes	Yes	PM	130000000
589	Dark-eyed Junco	Bird	Junco hyemalis	Passeriformes	Emberizidae	10	No	2	WV	Granivore: ground to undergrowth gleaner	Yes	Yes	PM	190000000
590	Unidentified Sparrow	Bird	Unknown	Passeriformes	Unknown	10	No	23	PA	Unknown	Unknown	Yes	Unknown	Unknown
591	Yellow-bellied Sapsucker	Bird	Sphyrapicus varius	Piciformes	Picidae	10	No	2	WV	Insectivore: bark excavator	Yes	Yes	M	12000000
592	Winter Wren	Bird	Troglodytes hiemalis	Passeriformes	Troglodytidae	10	No	12	PA	Insectivore: lower canopy foliage gleaner	No	Yes	M	12000000
593	Golden-crowned Kinglet	Bird	Regulus satrapa	Passeriformes	Regulidae	10	No	23	PA	Insectivore: lower canopy foliage gleaner	Yes	Yes	PM	130000000
594	Golden-crowned Kinglet	Bird	Regulus satrapa	Passeriformes	Regulidae	10	No	36	VT	Insectivore: lower canopy foliage gleaner	Yes	Yes	PM	130000000
595	Sharp-shinned Hawk	Bird	Accipiter striatus	Accipitriformes	Accipitridae	10	No	2	WV	Carnivore: air hawker	Yes	Yes	PM	440000
596	Silver-haired Bat	Bat	Lasionycteris noctivagans	Chiroptera	Vespertilionidae	10	No	23	PA	Insectivore: aerial hawker-nocturnal	Bat	Bat	PM	Unknown
597	Golden-crowned Kinglet	Bird	Regulus satrapa	Passeriformes	Regulidae	10	No	2	WV	Insectivore: lower canopy foliage gleaner	Yes	Yes	PM	130000000
598	Unidentified Songbird	Bird	Unknown	Passeriformes	Unknown	10	No	29	PA	Unknown	Unknown	Yes	Unknown	Unknown
599	Golden-crowned Kinglet	Bird	Regulus satrapa	Passeriformes	Regulidae	10	No	23	PA	Insectivore: lower canopy foliage gleaner	Yes	Yes	PM	130000000
600	Golden-crowned Kinglet	Bird	Regulus satrapa	Passeriformes	Regulidae	10	No	23	PA	Insectivore: lower canopy foliage gleaner	Yes	Yes	PM	130000000
601	Yellow-rumped Warbler	Bird	Setophaga coronata	Passeriformes	Parulidae	10	No	2	WV	Insectivore: lower canopy foliage gleaner	Yes	Yes	M	150000000
602	Blue-headed Vireo	Bird	Vireo solitarius	Passeriformes	Vireonidae	10	No	23	PA	Insectivore: lower canopy foliage gleaner	Yes	Yes	M	13000000
603	Blue-headed Vireo	Bird	Vireo solitarius	Passeriformes	Vireonidae	10	No	23	PA	Insectivore: lower canopy foliage gleaner	Yes	Yes	M	13000000
604	Blackpoll Warbler	Bird	Setophaga striata	Passeriformes	Parulidae	10	No	12	PA	Insectivore: lower canopy foliage gleaner	Yes	Yes	M	59000000
605	Unidentified Bird	Bird	Unknown	Unknown	Unknown	10	No	4	PA	Unknown	Unknown	Unknown	Unknown	Unknown
606	Unidentified Vireo	Bird	Unknown	Passeriformes	Vireonidae	10	No	23	PA	Unknown	Yes	Yes	Unknown	Unknown
607	Ruby-crowned Kinglet	Bird	Regulus calendula	Passeriformes	Regulidae	10	No	2	WV	Insectivore: lower canopy foliage gleaner	Yes	Yes	M	90000000
608	Field Sparrow	Bird	Spizella pusilla	Passeriformes	Emberizidae	10	No	23	PA	Granivore: ground to undergrowth gleaner	Yes	Yes	PM	9200000
609	Golden-crowned Kinglet	Bird	Regulus satrapa	Passeriformes	Regulidae	10	No	23	PA	Insectivore: lower canopy foliage gleaner	Yes	Yes	PM	130000000
610	Silver-haired Bat	Bat	Lasionycteris noctivagans	Chiroptera	Vespertilionidae	10	No	23	PA	Insectivore: aerial hawker-nocturnal	Bat	Bat	PM	Unknown
611	Common Yellowthroat	Bird	Geothlypis trichas	Passeriformes	Parulidae	10	No	2	WV	Insectivore: lower canopy foliage gleaner	Yes	Yes	PM	81000000
612	Golden-crowned Kinglet	Bird	Regulus satrapa	Passeriformes	Regulidae	10	No	36	VT	Insectivore: lower canopy foliage gleaner	Yes	Yes	PM	130000000
613	Golden-crowned Kinglet	Bird	Regulus satrapa	Passeriformes	Regulidae	10	No	12	PA	Insectivore: lower canopy foliage gleaner	Yes	Yes	PM	130000000
614	American Woodcock	Bird	Scolopax minor	Charadriiformes	Scolopacidae	10	No	12	PA	Insectivore: ground gleaner	No	Yes	PM	3500000
615	Black-throated Blue Warbler	Bird	Setophaga caerulescens	Passeriformes	Parulidae	10	No	5	MD	Insectivore: lower canopy foliage gleaner	Yes	Yes	M	2400000
616	Hoary Bat	Bat	Lasiurus cinereus	Chiroptera	Vespertilionidae	10	No	36	VT	Insectivore: aerial hawker-nocturnal	Bat	Bat	PM	Unknown
617	Golden-crowned Kinglet	Bird	Regulus satrapa	Passeriformes	Regulidae	11	No	23	PA	Insectivore: lower canopy foliage gleaner	Yes	Yes	PM	130000000
618	Golden-crowned Kinglet	Bird	Regulus satrapa	Passeriformes	Regulidae	11	No	23	PA	Insectivore: lower canopy foliage gleaner	Yes	Yes	PM	130000000
619	Dark-eyed Junco	Bird	Junco hyemalis	Passeriformes	Emberizidae	11	No	23	PA	Granivore: ground to undergrowth gleaner	Yes	Yes	PM	190000000
620	White-throated Sparrow	Bird	Zonotrichia albicollis	Passeriformes	Emberizidae	11	No	2	WV	Granivore: ground to undergrowth gleaner	No	Yes	M	170000000
621	White-throated Sparrow	Bird	Zonotrichia albicollis	Passeriformes	Emberizidae	11	No	23	PA	Granivore: ground to undergrowth gleaner	No	Yes	M	170000000
622	Unidentified Songbird	Bird	Unknown	Passeriformes	Unknown	11	No	2	WV	Unknown	Unknown	Yes	Unknown	Unknown
623	Yellow-rumped Warbler	Bird	Setophaga coronata	Passeriformes	Parulidae	11	No	5	MD	Insectivore: lower canopy foliage gleaner	Yes	Yes	M	150000000
624	Song Sparrow	Bird	Melospiza melodia	Passeriformes	Emberizidae	11	No	12	PA	Granivore: ground to undergrowth gleaner	Yes	Yes	PM	130000000
625	Red-tailed Hawk	Bird	Buteo jamaicensis	Accipitriformes	Accipitridae	11	No	29	PA	Carnivore: ground hawker	Yes	Yes	PM	2600000
626	Unidentified Songbird	Bird	Unknown	Passeriformes	Unknown	11	No	23	PA	Unknown	Unknown	Yes	Unknown	Unknown
627	Golden-crowned Kinglet	Bird	Regulus satrapa	Passeriformes	Regulidae	11	No	2	WV	Insectivore: lower canopy foliage gleaner	Yes	Yes	PM	130000000
628	Golden-crowned Kinglet	Bird	Regulus satrapa	Passeriformes	Regulidae	11	No	29	PA	Insectivore: lower canopy foliage gleaner	Yes	Yes	PM	130000000
629	Brown Creeper	Bird	Certhia americana	Passeriformes	Certhiidae	11	No	23	PA	Insectivore: bark gleaner	No	Yes	PM	10000000
630	Redhead	Bird	Aythya americana	Anseriformes	Anatidae	11	No	23	PA	Herbivore: freshwater forager	Yes	Yes	M	Unknown
631	Ring-necked Duck	Bird	Aythya collaris	Anseriformes	Anatidae	3	No	24	WV	Herbivore: freshwater forager	Yes	Yes	M	Unknown
632	American Robin	Bird	Turdus migratorius	Passeriformes	Turdidae	3	No	44	PA	Insectivore: ground gleaner	Yes	Yes	PM	380000000
633	Turkey Vulture	Bird	Cathartes aura	Cathartiformes	Cathartidae	4	No	24	WV	Scavenger	Yes	Yes	PM	6700000
634	Golden-crowned Kinglet	Bird	Regulus satrapa	Passeriformes	Regulidae	4	No	44	PA	Insectivore: lower canopy foliage gleaner	Yes	Yes	PM	130000000
635	American Woodcock	Bird	Scolopax minor	Charadriiformes	Scolopacidae	4	No	2	WV	Insectivore: ground gleaner	No	Yes	PM	3500000
636	American Woodcock	Bird	Scolopax minor	Charadriiformes	Scolopacidae	4	No	2	WV	Insectivore: ground gleaner	No	Yes	PM	3500000
637	Yellow-bellied Sapsucker	Bird	Sphyrapicus varius	Piciformes	Picidae	4	No	2	WV	Insectivore: bark excavator	Yes	Yes	M	12000000
638	Golden-crowned Kinglet	Bird	Regulus satrapa	Passeriformes	Regulidae	4	No	2	WV	Insectivore: lower canopy foliage gleaner	Yes	Yes	PM	130000000
639	Ruffed Grouse	Bird	Bonasa umbellus	Galliformes	Phasianidae	4	No	38	ME	Herbivore: ground forager	No	No	R	18000000
640	Turkey Vulture	Bird	Cathartes aura	Cathartiformes	Cathartidae	4	No	44	PA	Scavenger	Yes	Yes	PM	6700000
641	Ruffed Grouse	Bird	Bonasa umbellus	Galliformes	Phasianidae	4	No	2	WV	Herbivore: ground forager	No	No	R	18000000
642	Ruffed Grouse	Bird	Bonasa umbellus	Galliformes	Phasianidae	4	No	21	NY	Herbivore: ground forager	No	No	R	18000000
643	European Starling	Bird	Sturnus vulgaris	Passeriformes	Sturnidae	4	No	21	NY	Insectivore: ground gleaner	No	No	R	Unknown
644	Rock Pigeon	Bird	Columba livia	Columbiformes	Columbidae	4	No	21	NY	Granivore: ground to undergrowth gleaner	No	No	R	15000000
645	Brown-headed Cowbird	Bird	Molothrus ater	Passeriformes	Icteridae	4	No	16	VT	Granivore: ground to undergrowth gleaner	Yes	Yes	PM	120000000
646	Unidentified Sparrow	Bird	Unknown	Passeriformes	Unknown	4	No	16	VT	Unknown	Unknown	Yes	Unknown	Unknown
647	American Robin	Bird	Turdus migratorius	Passeriformes	Turdidae	4	No	2	WV	Insectivore: ground gleaner	Yes	Yes	PM	380000000
648	Golden-crowned Kinglet	Bird	Regulus satrapa	Passeriformes	Regulidae	4	No	16	VT	Insectivore: lower canopy foliage gleaner	Yes	Yes	PM	130000000
649	Golden-crowned Kinglet	Bird	Regulus satrapa	Passeriformes	Regulidae	4	No	16	VT	Insectivore: lower canopy foliage gleaner	Yes	Yes	PM	130000000
650	Winter Wren	Bird	Troglodytes hiemalis	Passeriformes	Troglodytidae	4	No	9	VT	Insectivore: lower canopy foliage gleaner	No	Yes	M	12000000
651	Unidentified Sparrow	Bird	Unknown	Passeriformes	Unknown	4	No	16	VT	Unknown	Unknown	Yes	Unknown	Unknown
652	Ruby-crowned Kinglet	Bird	Regulus calendula	Passeriformes	Regulidae	4	No	21	NY	Insectivore: lower canopy foliage gleaner	Yes	Yes	M	90000000
653	Ruffed Grouse	Bird	Bonasa umbellus	Galliformes	Phasianidae	4	No	21	NY	Herbivore: ground forager	No	No	R	18000000
654	Wild Turkey	Bird	Meleagris gallopavo	Galliformes	Phasianidae	4	No	21	NY	Herbivore: ground forager	No	No	R	7800000
655	Unidentified Woodpecker	Bird	Unknown	Piciformes	Picidae	4	No	21	NY	Unknown	No	Yes	Unknown	Unknown
656	Golden-crowned Kinglet	Bird	Regulus satrapa	Passeriformes	Regulidae	4	No	16	VT	Insectivore: lower canopy foliage gleaner	Yes	Yes	PM	130000000
657	Unidentified Waterfowl	Bird	Unknown	Anseriformes	Anatidae	4	No	21	NY	Unknown	Unknown	Yes	Unknown	Unknown
658	Yellow-breasted Chat	Bird	Icteria virens	Passeriformes	Icteriidae	4	No	2	WV	Insectivore: lower canopy foliage gleaner	Yes	Yes	M	14000000
659	Magnolia Warbler	Bird	Setophaga magnolia	Passeriformes	Parulidae	5	No	2	WV	Insectivore: lower canopy foliage gleaner	Yes	Yes	M	39000000
660	White-throated Sparrow	Bird	Zonotrichia albicollis	Passeriformes	Emberizidae	5	No	16	VT	Granivore: ground to undergrowth gleaner	No	Yes	M	170000000
661	Golden-crowned Kinglet	Bird	Regulus satrapa	Passeriformes	Regulidae	5	No	31	ME	Insectivore: lower canopy foliage gleaner	Yes	Yes	PM	130000000
662	Unidentified Thrush	Bird	Unknown	Passeriformes	Turdidae	5	No	16	VT	Unknown	Unknown	Yes	Unknown	Unknown
663	Red-eyed Vireo	Bird	Vireo olivaceus	Passeriformes	Vireonidae	5	No	2	WV	Insectivore: lower canopy foliage gleaner	Yes	Yes	M	130000000
664	Black-throated Green Warbler	Bird	Setophaga virens	Passeriformes	Parulidae	5	No	2	WV	Insectivore: lower canopy foliage gleaner	Yes	Yes	M	8700000
665	Ruby-crowned Kinglet	Bird	Regulus calendula	Passeriformes	Regulidae	5	No	16	VT	Insectivore: lower canopy foliage gleaner	Yes	Yes	M	90000000
666	Common Yellowthroat	Bird	Geothlypis trichas	Passeriformes	Parulidae	5	No	44	PA	Insectivore: lower canopy foliage gleaner	Yes	Yes	PM	81000000
667	Chestnut-sided Warbler	Bird	Setophaga pensylvanica	Passeriformes	Parulidae	5	No	44	PA	Insectivore: lower canopy foliage gleaner	Yes	Yes	M	18000000
668	Red-eyed Vireo	Bird	Vireo olivaceus	Passeriformes	Vireonidae	5	No	2	WV	Insectivore: lower canopy foliage gleaner	Yes	Yes	M	130000000
669	White-throated Sparrow	Bird	Zonotrichia albicollis	Passeriformes	Emberizidae	5	No	31	ME	Granivore: ground to undergrowth gleaner	No	Yes	M	170000000
670	Chipping Sparrow	Bird	Spizella passerina	Passeriformes	Emberizidae	5	No	21	NY	Granivore: ground to undergrowth gleaner	Yes	Yes	M	210000000
671	Red-eyed Vireo	Bird	Vireo olivaceus	Passeriformes	Vireonidae	5	No	44	PA	Insectivore: lower canopy foliage gleaner	Yes	Yes	M	130000000
672	Golden-crowned Kinglet	Bird	Regulus satrapa	Passeriformes	Regulidae	5	No	16	VT	Insectivore: lower canopy foliage gleaner	Yes	Yes	PM	130000000
673	Black-throated Blue Warbler	Bird	Setophaga caerulescens	Passeriformes	Parulidae	5	No	38	ME	Insectivore: lower canopy foliage gleaner	Yes	Yes	M	2400000
674	Wild Turkey	Bird	Meleagris gallopavo	Galliformes	Phasianidae	5	No	21	NY	Herbivore: ground forager	No	No	R	7800000
675	Red-eyed Vireo	Bird	Vireo olivaceus	Passeriformes	Vireonidae	5	No	44	PA	Insectivore: lower canopy foliage gleaner	Yes	Yes	M	130000000
676	European Starling	Bird	Sturnus vulgaris	Passeriformes	Sturnidae	5	No	21	NY	Insectivore: ground gleaner	No	No	R	Unknown
677	Broad-winged Hawk	Bird	Buteo platypterus	Accipitriformes	Accipitridae	5	No	24	WV	Carnivore: ground hawker	Yes	Yes	M	1800000
678	Unidentified Bird	Bird	Unknown	Unknown	Unknown	5	No	21	NY	Unknown	Unknown	Unknown	Unknown	Unknown
679	Tree Swallow	Bird	Tachycineta bicolor	Passeriformes	Hirundinidae	5	No	31	ME	Insectivore: air hawker above canopy	Yes	Yes	M	20000000
680	Red-eyed Vireo	Bird	Vireo olivaceus	Passeriformes	Vireonidae	5	No	44	PA	Insectivore: lower canopy foliage gleaner	Yes	Yes	M	130000000
681	American Kestrel	Bird	Falco sparverius	Falconiformes	Falconidae	5	No	21	NY	Insectivore: ground gleaner	Yes	Yes	PM	2500000
682	Least Flycatcher	Bird	Empidonax minimus	Passeriformes	Tyrannidae	5	No	2	WV	Insectivore: air hawker under canopy	Yes	Yes	M	31000000
683	Tree Swallow	Bird	Tachycineta bicolor	Passeriformes	Hirundinidae	5	No	21	NY	Insectivore: air hawker above canopy	Yes	Yes	M	20000000
684	Red-eyed Vireo	Bird	Vireo olivaceus	Passeriformes	Vireonidae	5	No	44	PA	Insectivore: lower canopy foliage gleaner	Yes	Yes	M	130000000
685	Northern Parula	Bird	Setophaga americana	Passeriformes	Parulidae	5	No	38	ME	Insectivore: lower canopy foliage gleaner	Yes	Yes	M	17000000
686	Magnolia Warbler	Bird	Setophaga magnolia	Passeriformes	Parulidae	5	No	31	ME	Insectivore: lower canopy foliage gleaner	Yes	Yes	M	39000000
687	Blackburnian Warbler	Bird	Setophaga fusca	Passeriformes	Parulidae	5	No	16	VT	Insectivore: lower canopy foliage gleaner	Yes	Yes	M	14000000
688	American Woodcock	Bird	Scolopax minor	Charadriiformes	Scolopacidae	5	No	2	WV	Insectivore: ground gleaner	No	Yes	PM	3500000
689	Magnolia Warbler	Bird	Setophaga magnolia	Passeriformes	Parulidae	5	No	31	ME	Insectivore: lower canopy foliage gleaner	Yes	Yes	M	39000000
690	Red-eyed Vireo	Bird	Vireo olivaceus	Passeriformes	Vireonidae	5	No	44	PA	Insectivore: lower canopy foliage gleaner	Yes	Yes	M	130000000
691	Red-eyed Vireo	Bird	Vireo olivaceus	Passeriformes	Vireonidae	5	No	21	NY	Insectivore: lower canopy foliage gleaner	Yes	Yes	M	130000000
692	Red-eyed Vireo	Bird	Vireo olivaceus	Passeriformes	Vireonidae	5	No	21	NY	Insectivore: lower canopy foliage gleaner	Yes	Yes	M	130000000
693	Red-eyed Vireo	Bird	Vireo olivaceus	Passeriformes	Vireonidae	5	No	21	NY	Insectivore: lower canopy foliage gleaner	Yes	Yes	M	130000000
694	Ruby-throated Hummingbird	Bird	Archilochus colubris	Apodiformes	Trochilidae	5	No	24	WV	Nectarivore	Yes	Yes	M	34000000
695	Chestnut-sided Warbler	Bird	Setophaga pensylvanica	Passeriformes	Parulidae	5	No	21	NY	Insectivore: lower canopy foliage gleaner	Yes	Yes	M	18000000
696	Red-eyed Vireo	Bird	Vireo olivaceus	Passeriformes	Vireonidae	5	No	21	NY	Insectivore: lower canopy foliage gleaner	Yes	Yes	M	130000000
697	Unidentified Warbler	Bird	Unknown	Passeriformes	Parulidae	5	No	21	NY	Unknown	Yes	Yes	Unknown	Unknown
698	Red-eyed Vireo	Bird	Vireo olivaceus	Passeriformes	Vireonidae	5	No	44	PA	Insectivore: lower canopy foliage gleaner	Yes	Yes	M	130000000
699	Magnolia Warbler	Bird	Setophaga magnolia	Passeriformes	Parulidae	5	No	21	NY	Insectivore: lower canopy foliage gleaner	Yes	Yes	M	39000000
700	Northern Parula	Bird	Setophaga americana	Passeriformes	Parulidae	5	No	31	ME	Insectivore: lower canopy foliage gleaner	Yes	Yes	M	17000000
701	Red-eyed Vireo	Bird	Vireo olivaceus	Passeriformes	Vireonidae	5	No	21	NY	Insectivore: lower canopy foliage gleaner	Yes	Yes	M	130000000
702	Red-eyed Vireo	Bird	Vireo olivaceus	Passeriformes	Vireonidae	5	No	15	ME	Insectivore: lower canopy foliage gleaner	Yes	Yes	M	130000000
703	Red-eyed Vireo	Bird	Vireo olivaceus	Passeriformes	Vireonidae	5	No	2	WV	Insectivore: lower canopy foliage gleaner	Yes	Yes	M	130000000
704	Black-throated Blue Warbler	Bird	Setophaga caerulescens	Passeriformes	Parulidae	5	No	31	ME	Insectivore: lower canopy foliage gleaner	Yes	Yes	M	2400000
705	Red-eyed Vireo	Bird	Vireo olivaceus	Passeriformes	Vireonidae	5	No	16	VT	Insectivore: lower canopy foliage gleaner	Yes	Yes	M	130000000
706	Ovenbird	Bird	Seiurus aurocapilla	Passeriformes	Parulidae	5	No	15	ME	Insectivore: ground gleaner	Yes	Yes	M	26000000
707	Common Yellowthroat	Bird	Geothlypis trichas	Passeriformes	Parulidae	5	No	16	VT	Insectivore: lower canopy foliage gleaner	Yes	Yes	PM	81000000
708	Blue-headed Vireo	Bird	Vireo solitarius	Passeriformes	Vireonidae	5	No	2	WV	Insectivore: lower canopy foliage gleaner	Yes	Yes	M	13000000
709	Red-eyed Vireo	Bird	Vireo olivaceus	Passeriformes	Vireonidae	5	No	15	ME	Insectivore: lower canopy foliage gleaner	Yes	Yes	M	130000000
710	Red-eyed Vireo	Bird	Vireo olivaceus	Passeriformes	Vireonidae	5	No	38	ME	Insectivore: lower canopy foliage gleaner	Yes	Yes	M	130000000
711	Red-eyed Vireo	Bird	Vireo olivaceus	Passeriformes	Vireonidae	5	No	10	NH	Insectivore: lower canopy foliage gleaner	Yes	Yes	M	130000000
712	Hoary Bat	Bat	Lasiurus cinereus	Chiroptera	Vespertilionidae	5	No	38	ME	Insectivore: aerial hawker-nocturnal	Bat	Bat	PM	Unknown
713	Red-eyed Vireo	Bird	Vireo olivaceus	Passeriformes	Vireonidae	5	No	10	NH	Insectivore: lower canopy foliage gleaner	Yes	Yes	M	130000000
714	Red-eyed Vireo	Bird	Vireo olivaceus	Passeriformes	Vireonidae	6	No	21	NY	Insectivore: lower canopy foliage gleaner	Yes	Yes	M	130000000
715	Golden-crowned Kinglet	Bird	Regulus satrapa	Passeriformes	Regulidae	6	No	16	VT	Insectivore: lower canopy foliage gleaner	Yes	Yes	PM	130000000
716	Red-eyed Vireo	Bird	Vireo olivaceus	Passeriformes	Vireonidae	6	No	16	VT	Insectivore: lower canopy foliage gleaner	Yes	Yes	M	130000000
717	Canada Goose	Bird	Branta canadensis	Anseriformes	Anatidae	6	No	21	NY	Herbivore: ground forager	Yes	Yes	PM	Unknown
718	Red-tailed Hawk	Bird	Buteo jamaicensis	Accipitriformes	Accipitridae	6	No	30	WV	Carnivore: ground hawker	Yes	Yes	PM	2600000
719	Unidentified Songbird	Bird	Unknown	Passeriformes	Unknown	6	No	2	WV	Unknown	Unknown	Yes	Unknown	Unknown
720	Hoary Bat	Bat	Lasiurus cinereus	Chiroptera	Vespertilionidae	6	No	31	ME	Insectivore: aerial hawker-nocturnal	Bat	Bat	PM	Unknown
721	Red-tailed Hawk	Bird	Buteo jamaicensis	Accipitriformes	Accipitridae	6	No	16	VT	Carnivore: ground hawker	Yes	Yes	PM	2600000
722	Song Sparrow	Bird	Melospiza melodia	Passeriformes	Emberizidae	6	No	16	VT	Granivore: ground to undergrowth gleaner	Yes	Yes	PM	130000000
723	Red-eyed Vireo	Bird	Vireo olivaceus	Passeriformes	Vireonidae	6	No	16	VT	Insectivore: lower canopy foliage gleaner	Yes	Yes	M	130000000
724	Red-eyed Vireo	Bird	Vireo olivaceus	Passeriformes	Vireonidae	6	No	31	ME	Insectivore: lower canopy foliage gleaner	Yes	Yes	M	130000000
725	Unidentified Bird	Bird	Unknown	Unknown	Unknown	6	No	21	NY	Unknown	Unknown	Unknown	Unknown	Unknown
726	Red-eyed Vireo	Bird	Vireo olivaceus	Passeriformes	Vireonidae	6	No	31	ME	Insectivore: lower canopy foliage gleaner	Yes	Yes	M	130000000
727	Broad-winged Hawk	Bird	Buteo platypterus	Accipitriformes	Accipitridae	6	No	2	WV	Carnivore: ground hawker	Yes	Yes	M	1800000
728	Cedar Waxwing	Bird	Bombycilla cedrorum	Passeriformes	Bombycillidae	6	No	21	NY	Frugivore: upper-canopy gleaner	Yes	Yes	PM	57000000
729	Blue-headed Vireo	Bird	Vireo solitarius	Passeriformes	Vireonidae	6	No	2	WV	Insectivore: lower canopy foliage gleaner	Yes	Yes	M	13000000
730	Red-eyed Vireo	Bird	Vireo olivaceus	Passeriformes	Vireonidae	6	No	10	NH	Insectivore: lower canopy foliage gleaner	Yes	Yes	M	130000000
731	Unidentified Sparrow	Bird	Unknown	Passeriformes	Unknown	6	No	2	WV	Unknown	Unknown	Yes	Unknown	Unknown
732	Least Flycatcher	Bird	Empidonax minimus	Passeriformes	Tyrannidae	6	No	16	VT	Insectivore: air hawker under canopy	Yes	Yes	M	31000000
733	Black-billed Cuckoo	Bird	Coccyzus erythropthalmus	Cuculiformes	Cuculidae	6	No	2	WV	Insectivore: upper canopy foliage gleaner	Yes	Yes	M	890000
734	Unidentified Vireo	Bird	Unknown	Passeriformes	Vireonidae	6	No	2	WV	Unknown	Yes	Yes	Unknown	Unknown
735	Ruby-throated Hummingbird	Bird	Archilochus colubris	Apodiformes	Trochilidae	6	No	2	WV	Nectarivore	Yes	Yes	M	34000000
736	Red-eyed Vireo	Bird	Vireo olivaceus	Passeriformes	Vireonidae	6	No	38	ME	Insectivore: lower canopy foliage gleaner	Yes	Yes	M	130000000
737	American Crow	Bird	Corvus brachyrhynchos	Passeriformes	Corvidae	6	No	21	NY	Omnivore: ground forager	No	Yes	PM	27000000
738	Black-and-white Warbler	Bird	Mniotilta varia	Passeriformes	Parulidae	6	No	24	WV	Insectivore: bark gleaner	Yes	Yes	M	18000000
739	Mourning Dove	Bird	Zenaida macroura	Columbiformes	Columbidae	6	No	2	WV	Granivore: ground to undergrowth gleaner	Yes	Yes	PM	130000000
740	Red-eyed Vireo	Bird	Vireo olivaceus	Passeriformes	Vireonidae	6	No	21	NY	Insectivore: lower canopy foliage gleaner	Yes	Yes	M	130000000
741	Veery	Bird	Catharus fuscescens	Passeriformes	Turdidae	6	No	2	WV	Insectivore: ground gleaner	Yes	Yes	M	12000000
742	Indigo Bunting	Bird	Passerina cyanea	Passeriformes	Cardinalidae	6	No	44	PA	Granivore: ground to undergrowth gleaner	Yes	Yes	M	78000000
743	Hoary Bat	Bat	Lasiurus cinereus	Chiroptera	Vespertilionidae	6	No	38	ME	Insectivore: aerial hawker-nocturnal	Bat	Bat	PM	Unknown
744	Unidentified Bird	Bird	Unknown	Unknown	Unknown	6	No	21	NY	Unknown	Unknown	Unknown	Unknown	Unknown
745	American Kestrel	Bird	Falco sparverius	Falconiformes	Falconidae	6	No	21	NY	Insectivore: ground gleaner	Yes	Yes	PM	2500000
746	Unidentified Bird	Bird	Unknown	Unknown	Unknown	6	No	21	NY	Unknown	Unknown	Unknown	Unknown	Unknown
747	Red-eyed Vireo	Bird	Vireo olivaceus	Passeriformes	Vireonidae	7	No	10	NH	Insectivore: lower canopy foliage gleaner	Yes	Yes	M	130000000
748	Big Brown Bat	Bat	Eptesicus fuscus	Chiroptera	Vespertilionidae	7	No	24	WV	Insectivore: aerial hawker-nocturnal	Bat	Bat	PM	Unknown
749	Ruby-throated Hummingbird	Bird	Archilochus colubris	Apodiformes	Trochilidae	7	No	2	WV	Nectarivore	Yes	Yes	M	34000000
750	Red-tailed Hawk	Bird	Buteo jamaicensis	Accipitriformes	Accipitridae	7	No	2	WV	Carnivore: ground hawker	Yes	Yes	PM	2600000
751	Red-eyed Vireo	Bird	Vireo olivaceus	Passeriformes	Vireonidae	7	No	16	VT	Insectivore: lower canopy foliage gleaner	Yes	Yes	M	130000000
752	Great Blue Heron	Bird	Ardea herodias	Pelecaniformes	Ardeidae	7	No	21	NY	Carnivore: freshwater forager	Yes	Yes	PM	Unknown
753	Red-eyed Vireo	Bird	Vireo olivaceus	Passeriformes	Vireonidae	7	No	44	PA	Insectivore: lower canopy foliage gleaner	Yes	Yes	M	130000000
754	American Woodcock	Bird	Scolopax minor	Charadriiformes	Scolopacidae	7	No	2	WV	Insectivore: ground gleaner	No	Yes	PM	3500000
755	Hoary Bat	Bat	Lasiurus cinereus	Chiroptera	Vespertilionidae	7	No	10	NH	Insectivore: aerial hawker-nocturnal	Bat	Bat	PM	Unknown
756	Hoary Bat	Bat	Lasiurus cinereus	Chiroptera	Vespertilionidae	7	No	31	ME	Insectivore: aerial hawker-nocturnal	Bat	Bat	PM	Unknown
757	Cedar Waxwing	Bird	Bombycilla cedrorum	Passeriformes	Bombycillidae	7	No	21	NY	Frugivore: upper-canopy gleaner	Yes	Yes	PM	57000000
758	Blue-headed Vireo	Bird	Vireo solitarius	Passeriformes	Vireonidae	7	No	2	WV	Insectivore: lower canopy foliage gleaner	Yes	Yes	M	13000000
759	Unidentified Bird	Bird	Unknown	Unknown	Unknown	7	No	21	NY	Unknown	Unknown	Unknown	Unknown	Unknown
760	Black-throated Blue Warbler	Bird	Setophaga caerulescens	Passeriformes	Parulidae	7	No	16	VT	Insectivore: lower canopy foliage gleaner	Yes	Yes	M	2400000
761	Turkey Vulture	Bird	Cathartes aura	Cathartiformes	Cathartidae	7	No	24	WV	Scavenger	Yes	Yes	PM	6700000
762	Eastern Red Bat	Bat	Lasiurus borealis	Chiroptera	Vespertilionidae	7	No	24	WV	Insectivore: aerial hawker-nocturnal	Bat	Bat	PM	Unknown
763	Unidentified Bird	Bird	Unknown	Unknown	Unknown	7	No	21	NY	Unknown	Unknown	Unknown	Unknown	Unknown
764	Cedar Waxwing	Bird	Bombycilla cedrorum	Passeriformes	Bombycillidae	7	No	21	NY	Frugivore: upper-canopy gleaner	Yes	Yes	PM	57000000
765	Unidentified Passerine	Bird	Unknown	Passeriformes	Unknown	7	No	21	NY	Unknown	Unknown	Yes	Unknown	Unknown
766	Red-eyed Vireo	Bird	Vireo olivaceus	Passeriformes	Vireonidae	7	No	16	VT	Insectivore: lower canopy foliage gleaner	Yes	Yes	M	130000000
767	Hoary Bat	Bat	Lasiurus cinereus	Chiroptera	Vespertilionidae	7	No	24	WV	Insectivore: aerial hawker-nocturnal	Bat	Bat	PM	Unknown
768	Red-tailed Hawk	Bird	Buteo jamaicensis	Accipitriformes	Accipitridae	7	No	5	MD	Carnivore: ground hawker	Yes	Yes	PM	2600000
769	Hoary Bat	Bat	Lasiurus cinereus	Chiroptera	Vespertilionidae	7	No	24	WV	Insectivore: aerial hawker-nocturnal	Bat	Bat	PM	Unknown
770	Hoary Bat	Bat	Lasiurus cinereus	Chiroptera	Vespertilionidae	7	No	31	ME	Insectivore: aerial hawker-nocturnal	Bat	Bat	PM	Unknown
771	Northern Goshawk	Bird	Accipiter gentilis	Accipitriformes	Accipitridae	7	No	21	NY	Carnivore: arboreal hawker	No	Yes	PM	210000
772	Eastern Red Bat	Bat	Lasiurus borealis	Chiroptera	Vespertilionidae	7	No	24	WV	Insectivore: aerial hawker-nocturnal	Bat	Bat	PM	Unknown
773	Red-eyed Vireo	Bird	Vireo olivaceus	Passeriformes	Vireonidae	7	No	2	WV	Insectivore: lower canopy foliage gleaner	Yes	Yes	M	130000000
774	American Robin	Bird	Turdus migratorius	Passeriformes	Turdidae	7	No	21	NY	Insectivore: ground gleaner	Yes	Yes	PM	380000000
775	Ruffed Grouse	Bird	Bonasa umbellus	Galliformes	Phasianidae	7	No	2	WV	Herbivore: ground forager	No	No	R	18000000
776	Hoary Bat	Bat	Lasiurus cinereus	Chiroptera	Vespertilionidae	8	No	31	ME	Insectivore: aerial hawker-nocturnal	Bat	Bat	PM	Unknown
777	Tree Swallow	Bird	Tachycineta bicolor	Passeriformes	Hirundinidae	8	No	21	NY	Insectivore: air hawker above canopy	Yes	Yes	M	20000000
778	Hoary Bat	Bat	Lasiurus cinereus	Chiroptera	Vespertilionidae	8	No	31	ME	Insectivore: aerial hawker-nocturnal	Bat	Bat	PM	Unknown
779	Hoary Bat	Bat	Lasiurus cinereus	Chiroptera	Vespertilionidae	8	No	31	ME	Insectivore: aerial hawker-nocturnal	Bat	Bat	PM	Unknown
780	Barn Swallow	Bird	Hirundo rustica	Passeriformes	Hirundinidae	8	No	21	NY	Insectivore: air hawker above canopy	Yes	Yes	M	41000000
781	Red-breasted Nuthatch	Bird	Sitta canadensis	Passeriformes	Sittidae	8	No	21	NY	Insectivore: bark gleaner	No	Yes	PM	19000000
782	Red-breasted Nuthatch	Bird	Sitta canadensis	Passeriformes	Sittidae	8	No	21	NY	Insectivore: bark gleaner	No	Yes	PM	19000000
783	Tree Swallow	Bird	Tachycineta bicolor	Passeriformes	Hirundinidae	8	No	21	NY	Insectivore: air hawker above canopy	Yes	Yes	M	20000000
784	Blue-headed Vireo	Bird	Vireo solitarius	Passeriformes	Vireonidae	8	No	2	WV	Insectivore: lower canopy foliage gleaner	Yes	Yes	M	13000000
785	Red-tailed Hawk	Bird	Buteo jamaicensis	Accipitriformes	Accipitridae	8	No	2	WV	Carnivore: ground hawker	Yes	Yes	PM	2600000
786	Unidentified Warbler	Bird	Unknown	Passeriformes	Parulidae	8	No	21	NY	Unknown	Yes	Yes	Unknown	Unknown
787	Red-eyed Vireo	Bird	Vireo olivaceus	Passeriformes	Vireonidae	8	No	44	PA	Insectivore: lower canopy foliage gleaner	Yes	Yes	M	130000000
788	Unidentified Warbler	Bird	Unknown	Passeriformes	Parulidae	8	No	2	WV	Unknown	Yes	Yes	Unknown	Unknown
789	Silver-haired Bat	Bat	Lasionycteris noctivagans	Chiroptera	Vespertilionidae	8	No	31	ME	Insectivore: aerial hawker-nocturnal	Bat	Bat	PM	Unknown
790	Red-eyed Vireo	Bird	Vireo olivaceus	Passeriformes	Vireonidae	8	No	21	NY	Insectivore: lower canopy foliage gleaner	Yes	Yes	M	130000000
791	Turkey Vulture	Bird	Cathartes aura	Cathartiformes	Cathartidae	8	No	21	NY	Scavenger	Yes	Yes	PM	6700000
792	Chestnut-sided Warbler	Bird	Setophaga pensylvanica	Passeriformes	Parulidae	8	No	31	ME	Insectivore: lower canopy foliage gleaner	Yes	Yes	M	18000000
793	Field Sparrow	Bird	Spizella pusilla	Passeriformes	Emberizidae	8	No	44	PA	Granivore: ground to undergrowth gleaner	Yes	Yes	PM	9200000
794	Northern Waterthrush	Bird	Parkesia noveboracensis	Passeriformes	Parulidae	8	No	31	ME	Insectivore: ground gleaner	Yes	Yes	M	18000000
795	Red-eyed Vireo	Bird	Vireo olivaceus	Passeriformes	Vireonidae	8	No	44	PA	Insectivore: lower canopy foliage gleaner	Yes	Yes	M	130000000
796	Red-eyed Vireo	Bird	Vireo olivaceus	Passeriformes	Vireonidae	8	No	44	PA	Insectivore: lower canopy foliage gleaner	Yes	Yes	M	130000000
797	Unidentified Bird	Bird	Unknown	Unknown	Unknown	8	No	21	NY	Unknown	Unknown	Unknown	Unknown	Unknown
798	Black-and-white Warbler	Bird	Mniotilta varia	Passeriformes	Parulidae	8	No	16	VT	Insectivore: bark gleaner	Yes	Yes	M	18000000
799	Black-billed Cuckoo	Bird	Coccyzus erythropthalmus	Cuculiformes	Cuculidae	8	No	16	VT	Insectivore: upper canopy foliage gleaner	Yes	Yes	M	890000
800	Common Yellowthroat	Bird	Geothlypis trichas	Passeriformes	Parulidae	8	No	16	VT	Insectivore: lower canopy foliage gleaner	Yes	Yes	PM	81000000
801	Chimney Swift	Bird	Chaetura pelagica	Apodiformes	Apodidae	8	No	44	PA	Insectivore: air hawker above canopy	Yes	Yes	M	7700000
802	Red-eyed Vireo	Bird	Vireo olivaceus	Passeriformes	Vireonidae	8	No	44	PA	Insectivore: lower canopy foliage gleaner	Yes	Yes	M	130000000
803	Red-eyed Vireo	Bird	Vireo olivaceus	Passeriformes	Vireonidae	8	No	44	PA	Insectivore: lower canopy foliage gleaner	Yes	Yes	M	130000000
804	Black-throated Blue Warbler	Bird	Setophaga caerulescens	Passeriformes	Parulidae	8	No	16	VT	Insectivore: lower canopy foliage gleaner	Yes	Yes	M	2400000
805	Hoary Bat	Bat	Lasiurus cinereus	Chiroptera	Vespertilionidae	8	No	24	WV	Insectivore: aerial hawker-nocturnal	Bat	Bat	PM	Unknown
806	Red-eyed Vireo	Bird	Vireo olivaceus	Passeriformes	Vireonidae	8	No	16	VT	Insectivore: lower canopy foliage gleaner	Yes	Yes	M	130000000
807	Magnolia Warbler	Bird	Setophaga magnolia	Passeriformes	Parulidae	8	No	16	VT	Insectivore: lower canopy foliage gleaner	Yes	Yes	M	39000000
808	Veery	Bird	Catharus fuscescens	Passeriformes	Turdidae	8	No	2	WV	Insectivore: ground gleaner	Yes	Yes	M	12000000
809	Brown Thrasher	Bird	Toxostoma rufum	Passeriformes	Mimidae	8	No	2	WV	Insectivore: ground gleaner	Yes	Yes	PM	6100000
810	American Redstart	Bird	Setophaga ruticilla	Passeriformes	Parulidae	8	No	2	WV	Insectivore: air hawker under canopy	Yes	Yes	M	42000000
811	Eastern Whip-poor-will	Bird	Antrostomus vociferus	Caprimulgiformes	Caprimulgidae	8	No	44	PA	Insectivore: nocturnal	Yes	Yes	M	1800000
812	Ovenbird	Bird	Seiurus aurocapilla	Passeriformes	Parulidae	8	No	44	PA	Insectivore: ground gleaner	Yes	Yes	M	26000000
813	Black-throated Blue Warbler	Bird	Setophaga caerulescens	Passeriformes	Parulidae	8	No	2	WV	Insectivore: lower canopy foliage gleaner	Yes	Yes	M	2400000
814	Blackburnian Warbler	Bird	Setophaga fusca	Passeriformes	Parulidae	8	No	2	WV	Insectivore: lower canopy foliage gleaner	Yes	Yes	M	14000000
815	Common Nighthawk	Bird	Chordeiles minor	Caprimulgiformes	Caprimulgidae	8	No	38	ME	Insectivore: nocturnal	Yes	Yes	M	16000000
816	Red-eyed Vireo	Bird	Vireo olivaceus	Passeriformes	Vireonidae	8	No	31	ME	Insectivore: lower canopy foliage gleaner	Yes	Yes	M	130000000
817	Blackburnian Warbler	Bird	Setophaga fusca	Passeriformes	Parulidae	8	No	16	VT	Insectivore: lower canopy foliage gleaner	Yes	Yes	M	14000000
818	Red-eyed Vireo	Bird	Vireo olivaceus	Passeriformes	Vireonidae	8	No	21	NY	Insectivore: lower canopy foliage gleaner	Yes	Yes	M	130000000
819	Hoary Bat	Bat	Lasiurus cinereus	Chiroptera	Vespertilionidae	9	No	24	WV	Insectivore: aerial hawker-nocturnal	Bat	Bat	PM	Unknown
820	Silver-haired Bat	Bat	Lasionycteris noctivagans	Chiroptera	Vespertilionidae	9	No	10	NH	Insectivore: aerial hawker-nocturnal	Bat	Bat	PM	Unknown
821	Magnolia Warbler	Bird	Setophaga magnolia	Passeriformes	Parulidae	9	No	16	VT	Insectivore: lower canopy foliage gleaner	Yes	Yes	M	39000000
822	Yellow-billed Cuckoo	Bird	Coccyzus americanus	Cuculiformes	Cuculidae	9	No	2	WV	Insectivore: upper canopy foliage gleaner	Yes	Yes	M	8200000
823	Chestnut-sided Warbler	Bird	Setophaga pensylvanica	Passeriformes	Parulidae	9	No	16	VT	Insectivore: lower canopy foliage gleaner	Yes	Yes	M	18000000
824	Red-eyed Vireo	Bird	Vireo olivaceus	Passeriformes	Vireonidae	9	No	16	VT	Insectivore: lower canopy foliage gleaner	Yes	Yes	M	130000000
825	Red-eyed Vireo	Bird	Vireo olivaceus	Passeriformes	Vireonidae	9	No	10	NH	Insectivore: lower canopy foliage gleaner	Yes	Yes	M	130000000
826	Little Brown Bat	Bat	Myotis lucifugus	Chiroptera	Vespertilionidae	9	No	38	ME	Insectivore: aerial hawker-nocturnal	Bat	Bat	PM	Unknown
827	Common Yellowthroat	Bird	Geothlypis trichas	Passeriformes	Parulidae	9	No	16	VT	Insectivore: lower canopy foliage gleaner	Yes	Yes	PM	81000000
828	Unidentified Songbird	Bird	Unknown	Passeriformes	Unknown	9	No	2	WV	Unknown	Unknown	Yes	Unknown	Unknown
829	Red-eyed Vireo	Bird	Vireo olivaceus	Passeriformes	Vireonidae	9	No	2	WV	Insectivore: lower canopy foliage gleaner	Yes	Yes	M	130000000
830	Philadelphia Vireo	Bird	Vireo philadelphicus	Passeriformes	Vireonidae	9	No	15	ME	Insectivore: lower canopy foliage gleaner	Yes	Yes	M	3700000
831	Magnolia Warbler	Bird	Setophaga magnolia	Passeriformes	Parulidae	9	No	10	NH	Insectivore: lower canopy foliage gleaner	Yes	Yes	M	39000000
832	Chipping Sparrow	Bird	Spizella passerina	Passeriformes	Emberizidae	9	No	16	VT	Granivore: ground to undergrowth gleaner	Yes	Yes	M	210000000
833	Red-eyed Vireo	Bird	Vireo olivaceus	Passeriformes	Vireonidae	9	No	15	ME	Insectivore: lower canopy foliage gleaner	Yes	Yes	M	130000000
834	Blue Jay	Bird	Cyanocitta cristata	Passeriformes	Corvidae	9	No	21	NY	Omnivore: ground forager	No	Yes	PM	17000000
835	Red-eyed Vireo	Bird	Vireo olivaceus	Passeriformes	Vireonidae	9	No	44	PA	Insectivore: lower canopy foliage gleaner	Yes	Yes	M	130000000
836	Red-eyed Vireo	Bird	Vireo olivaceus	Passeriformes	Vireonidae	9	No	31	ME	Insectivore: lower canopy foliage gleaner	Yes	Yes	M	130000000
837	Unidentified Warbler	Bird	Unknown	Passeriformes	Parulidae	9	No	2	WV	Unknown	Yes	Yes	Unknown	Unknown
838	Black-and-white Warbler	Bird	Mniotilta varia	Passeriformes	Parulidae	9	No	2	WV	Insectivore: bark gleaner	Yes	Yes	M	18000000
839	Unidentified Songbird	Bird	Unknown	Passeriformes	Unknown	9	No	2	WV	Unknown	Unknown	Yes	Unknown	Unknown
840	Red-eyed Vireo	Bird	Vireo olivaceus	Passeriformes	Vireonidae	9	No	2	WV	Insectivore: lower canopy foliage gleaner	Yes	Yes	M	130000000
841	Yellow-bellied Flycatcher	Bird	Empidonax flaviventris	Passeriformes	Tyrannidae	9	No	2	WV	Insectivore: air hawker under canopy	Yes	Yes	M	14000000
842	Red-eyed Vireo	Bird	Vireo olivaceus	Passeriformes	Vireonidae	9	No	2	WV	Insectivore: lower canopy foliage gleaner	Yes	Yes	M	130000000
843	Red-eyed Vireo	Bird	Vireo olivaceus	Passeriformes	Vireonidae	9	No	44	PA	Insectivore: lower canopy foliage gleaner	Yes	Yes	M	130000000
844	Red-eyed Vireo	Bird	Vireo olivaceus	Passeriformes	Vireonidae	9	No	31	ME	Insectivore: lower canopy foliage gleaner	Yes	Yes	M	130000000
845	Chestnut-sided Warbler	Bird	Setophaga pensylvanica	Passeriformes	Parulidae	9	No	16	VT	Insectivore: lower canopy foliage gleaner	Yes	Yes	M	18000000
846	Northern Parula	Bird	Setophaga americana	Passeriformes	Parulidae	9	No	38	ME	Insectivore: lower canopy foliage gleaner	Yes	Yes	M	17000000
847	Unidentified Sparrow	Bird	Unknown	Passeriformes	Unknown	9	No	16	VT	Unknown	Unknown	Yes	Unknown	Unknown
848	Unidentified Warbler	Bird	Unknown	Passeriformes	Parulidae	9	No	16	VT	Unknown	Yes	Yes	Unknown	Unknown
849	Red-eyed Vireo	Bird	Vireo olivaceus	Passeriformes	Vireonidae	9	No	16	VT	Insectivore: lower canopy foliage gleaner	Yes	Yes	M	130000000
850	Blackpoll Warbler	Bird	Setophaga striata	Passeriformes	Parulidae	9	No	31	ME	Insectivore: lower canopy foliage gleaner	Yes	Yes	M	59000000
851	Golden-crowned Kinglet	Bird	Regulus satrapa	Passeriformes	Regulidae	9	No	15	ME	Insectivore: lower canopy foliage gleaner	Yes	Yes	PM	130000000
852	Black-throated Blue Warbler	Bird	Setophaga caerulescens	Passeriformes	Parulidae	9	No	2	WV	Insectivore: lower canopy foliage gleaner	Yes	Yes	M	2400000
853	Ovenbird	Bird	Seiurus aurocapilla	Passeriformes	Parulidae	9	No	38	ME	Insectivore: ground gleaner	Yes	Yes	M	26000000
854	Blackburnian Warbler	Bird	Setophaga fusca	Passeriformes	Parulidae	9	No	21	NY	Insectivore: lower canopy foliage gleaner	Yes	Yes	M	14000000
855	Magnolia Warbler	Bird	Setophaga magnolia	Passeriformes	Parulidae	9	No	15	ME	Insectivore: lower canopy foliage gleaner	Yes	Yes	M	39000000
856	Philadelphia Vireo	Bird	Vireo philadelphicus	Passeriformes	Vireonidae	9	No	2	WV	Insectivore: lower canopy foliage gleaner	Yes	Yes	M	3700000
857	Hoary Bat	Bat	Lasiurus cinereus	Chiroptera	Vespertilionidae	9	No	24	WV	Insectivore: aerial hawker-nocturnal	Bat	Bat	PM	Unknown
858	Philadelphia Vireo	Bird	Vireo philadelphicus	Passeriformes	Vireonidae	9	No	21	NY	Insectivore: lower canopy foliage gleaner	Yes	Yes	M	3700000
859	Red-eyed Vireo	Bird	Vireo olivaceus	Passeriformes	Vireonidae	9	No	2	WV	Insectivore: lower canopy foliage gleaner	Yes	Yes	M	130000000
860	Cape May Warbler	Bird	Setophaga tigrina	Passeriformes	Parulidae	9	No	2	WV	Insectivore: upper canopy foliage gleaner	Yes	Yes	M	8100000
861	Magnolia Warbler	Bird	Setophaga magnolia	Passeriformes	Parulidae	9	No	16	VT	Insectivore: lower canopy foliage gleaner	Yes	Yes	M	39000000
862	Hermit Thrush	Bird	Catharus guttatus	Passeriformes	Turdidae	9	No	38	ME	Insectivore: ground gleaner	Yes	Yes	M	70000000
863	Lincoln's Sparrow	Bird	Melospiza lincolnii	Passeriformes	Emberizidae	9	No	38	ME	Granivore: ground to undergrowth gleaner	Yes	Yes	M	76000000
864	Blackburnian Warbler	Bird	Setophaga fusca	Passeriformes	Parulidae	9	No	16	VT	Insectivore: lower canopy foliage gleaner	Yes	Yes	M	14000000
865	Common Yellowthroat	Bird	Geothlypis trichas	Passeriformes	Parulidae	9	No	38	ME	Insectivore: lower canopy foliage gleaner	Yes	Yes	PM	81000000
866	Black-billed Cuckoo	Bird	Coccyzus erythropthalmus	Cuculiformes	Cuculidae	9	No	2	WV	Insectivore: upper canopy foliage gleaner	Yes	Yes	M	890000
867	Black-throated Blue Warbler	Bird	Setophaga caerulescens	Passeriformes	Parulidae	10	Yes	31	ME	Insectivore: lower canopy foliage gleaner	Yes	Yes	M	2400000
868	Unidentified Warbler	Bird	Unknown	Passeriformes	Parulidae	10	Yes	31	ME	Unknown	Yes	Yes	Unknown	Unknown
869	Black-and-white Warbler	Bird	Mniotilta varia	Passeriformes	Parulidae	10	Yes	31	ME	Insectivore: bark gleaner	Yes	Yes	M	18000000
870	Black-throated Blue Warbler	Bird	Setophaga caerulescens	Passeriformes	Parulidae	10	Yes	31	ME	Insectivore: lower canopy foliage gleaner	Yes	Yes	M	2400000
871	Red-eyed Vireo	Bird	Vireo olivaceus	Passeriformes	Vireonidae	10	Yes	31	ME	Insectivore: lower canopy foliage gleaner	Yes	Yes	M	130000000
872	Magnolia Warbler	Bird	Setophaga magnolia	Passeriformes	Parulidae	10	Yes	31	ME	Insectivore: lower canopy foliage gleaner	Yes	Yes	M	39000000
873	Brown Creeper	Bird	Certhia americana	Passeriformes	Certhiidae	10	Yes	31	ME	Insectivore: bark gleaner	No	Yes	PM	10000000
874	Magnolia Warbler	Bird	Setophaga magnolia	Passeriformes	Parulidae	10	Yes	31	ME	Insectivore: lower canopy foliage gleaner	Yes	Yes	M	39000000
875	Black-throated Blue Warbler	Bird	Setophaga caerulescens	Passeriformes	Parulidae	10	Yes	31	ME	Insectivore: lower canopy foliage gleaner	Yes	Yes	M	2400000
876	Black-and-white Warbler	Bird	Mniotilta varia	Passeriformes	Parulidae	10	Yes	31	ME	Insectivore: bark gleaner	Yes	Yes	M	18000000
877	Magnolia Warbler	Bird	Setophaga magnolia	Passeriformes	Parulidae	10	Yes	31	ME	Insectivore: lower canopy foliage gleaner	Yes	Yes	M	39000000
878	Black-throated Blue Warbler	Bird	Setophaga caerulescens	Passeriformes	Parulidae	10	Yes	31	ME	Insectivore: lower canopy foliage gleaner	Yes	Yes	M	2400000
879	Black-throated Blue Warbler	Bird	Setophaga caerulescens	Passeriformes	Parulidae	10	Yes	31	ME	Insectivore: lower canopy foliage gleaner	Yes	Yes	M	2400000
880	Magnolia Warbler	Bird	Setophaga magnolia	Passeriformes	Parulidae	10	Yes	31	ME	Insectivore: lower canopy foliage gleaner	Yes	Yes	M	39000000
881	Red-eyed Vireo	Bird	Vireo olivaceus	Passeriformes	Vireonidae	10	Yes	31	ME	Insectivore: lower canopy foliage gleaner	Yes	Yes	M	130000000
882	Golden-crowned Kinglet	Bird	Regulus satrapa	Passeriformes	Regulidae	10	Yes	31	ME	Insectivore: lower canopy foliage gleaner	Yes	Yes	PM	130000000
883	Magnolia Warbler	Bird	Setophaga magnolia	Passeriformes	Parulidae	10	Yes	31	ME	Insectivore: lower canopy foliage gleaner	Yes	Yes	M	39000000
884	Magnolia Warbler	Bird	Setophaga magnolia	Passeriformes	Parulidae	10	Yes	31	ME	Insectivore: lower canopy foliage gleaner	Yes	Yes	M	39000000
885	Northern Parula	Bird	Setophaga americana	Passeriformes	Parulidae	10	Yes	31	ME	Insectivore: lower canopy foliage gleaner	Yes	Yes	M	17000000
886	Common Yellowthroat	Bird	Geothlypis trichas	Passeriformes	Parulidae	10	Yes	31	ME	Insectivore: lower canopy foliage gleaner	Yes	Yes	PM	81000000
887	Red-eyed Vireo	Bird	Vireo olivaceus	Passeriformes	Vireonidae	10	Yes	31	ME	Insectivore: lower canopy foliage gleaner	Yes	Yes	M	130000000
888	Common Yellowthroat	Bird	Geothlypis trichas	Passeriformes	Parulidae	10	Yes	31	ME	Insectivore: lower canopy foliage gleaner	Yes	Yes	PM	81000000
889	Magnolia Warbler	Bird	Setophaga magnolia	Passeriformes	Parulidae	10	Yes	31	ME	Insectivore: lower canopy foliage gleaner	Yes	Yes	M	39000000
890	Black-throated Green Warbler	Bird	Setophaga virens	Passeriformes	Parulidae	10	Yes	31	ME	Insectivore: lower canopy foliage gleaner	Yes	Yes	M	8700000
891	Black-throated Blue Warbler	Bird	Setophaga caerulescens	Passeriformes	Parulidae	10	Yes	31	ME	Insectivore: lower canopy foliage gleaner	Yes	Yes	M	2400000
892	Red-eyed Vireo	Bird	Vireo olivaceus	Passeriformes	Vireonidae	10	Yes	31	ME	Insectivore: lower canopy foliage gleaner	Yes	Yes	M	130000000
893	Golden-crowned Kinglet	Bird	Regulus satrapa	Passeriformes	Regulidae	10	Yes	31	ME	Insectivore: lower canopy foliage gleaner	Yes	Yes	PM	130000000
894	Black-and-white Warbler	Bird	Mniotilta varia	Passeriformes	Parulidae	10	Yes	31	ME	Insectivore: bark gleaner	Yes	Yes	M	18000000
895	Red-eyed Vireo	Bird	Vireo olivaceus	Passeriformes	Vireonidae	10	Yes	31	ME	Insectivore: lower canopy foliage gleaner	Yes	Yes	M	130000000
896	Red-eyed Vireo	Bird	Vireo olivaceus	Passeriformes	Vireonidae	10	Yes	31	ME	Insectivore: lower canopy foliage gleaner	Yes	Yes	M	130000000
897	Red-eyed Vireo	Bird	Vireo olivaceus	Passeriformes	Vireonidae	10	Yes	31	ME	Insectivore: lower canopy foliage gleaner	Yes	Yes	M	130000000
898	Wood Thrush	Bird	Hylocichla mustelina	Passeriformes	Turdidae	10	Yes	31	ME	Insectivore: ground gleaner	Yes	Yes	M	12000000
899	Magnolia Warbler	Bird	Setophaga magnolia	Passeriformes	Parulidae	10	Yes	31	ME	Insectivore: lower canopy foliage gleaner	Yes	Yes	M	39000000
900	Mourning Warbler	Bird	Geothlypis philadelphia	Passeriformes	Parulidae	10	Yes	31	ME	Insectivore: lower canopy foliage gleaner	Yes	Yes	M	16000000
901	Red-eyed Vireo	Bird	Vireo olivaceus	Passeriformes	Vireonidae	10	No	21	NY	Insectivore: lower canopy foliage gleaner	Yes	Yes	M	130000000
902	Unidentified Warbler	Bird	Unknown	Passeriformes	Parulidae	10	No	44	PA	Unknown	Yes	Yes	Unknown	Unknown
903	Magnolia Warbler	Bird	Setophaga magnolia	Passeriformes	Parulidae	10	Yes	31	ME	Insectivore: lower canopy foliage gleaner	Yes	Yes	M	39000000
904	Chestnut-sided Warbler	Bird	Setophaga pensylvanica	Passeriformes	Parulidae	10	Yes	31	ME	Insectivore: lower canopy foliage gleaner	Yes	Yes	M	18000000
905	Yellow-bellied Sapsucker	Bird	Sphyrapicus varius	Piciformes	Picidae	10	Yes	31	ME	Insectivore: bark excavator	Yes	Yes	M	12000000
906	Red-eyed Vireo	Bird	Vireo olivaceus	Passeriformes	Vireonidae	10	Yes	31	ME	Insectivore: lower canopy foliage gleaner	Yes	Yes	M	130000000
907	Golden-crowned Kinglet	Bird	Regulus satrapa	Passeriformes	Regulidae	10	Yes	31	ME	Insectivore: lower canopy foliage gleaner	Yes	Yes	PM	130000000
908	Black-throated Blue Warbler	Bird	Setophaga caerulescens	Passeriformes	Parulidae	10	Yes	31	ME	Insectivore: lower canopy foliage gleaner	Yes	Yes	M	2400000
909	Black-throated Green Warbler	Bird	Setophaga virens	Passeriformes	Parulidae	10	Yes	31	ME	Insectivore: lower canopy foliage gleaner	Yes	Yes	M	8700000
910	Unidentified Warbler	Bird	Unknown	Passeriformes	Parulidae	10	Yes	31	ME	Unknown	Yes	Yes	Unknown	Unknown
911	Common Yellowthroat	Bird	Geothlypis trichas	Passeriformes	Parulidae	10	Yes	31	ME	Insectivore: lower canopy foliage gleaner	Yes	Yes	PM	81000000
912	Magnolia Warbler	Bird	Setophaga magnolia	Passeriformes	Parulidae	10	Yes	31	ME	Insectivore: lower canopy foliage gleaner	Yes	Yes	M	39000000
913	Golden-crowned Kinglet	Bird	Regulus satrapa	Passeriformes	Regulidae	10	Yes	31	ME	Insectivore: lower canopy foliage gleaner	Yes	Yes	PM	130000000
914	Common Yellowthroat	Bird	Geothlypis trichas	Passeriformes	Parulidae	10	Yes	31	ME	Insectivore: lower canopy foliage gleaner	Yes	Yes	PM	81000000
915	Red-eyed Vireo	Bird	Vireo olivaceus	Passeriformes	Vireonidae	10	Yes	31	ME	Insectivore: lower canopy foliage gleaner	Yes	Yes	M	130000000
916	Yellow-bellied Sapsucker	Bird	Sphyrapicus varius	Piciformes	Picidae	10	Yes	31	ME	Insectivore: bark excavator	Yes	Yes	M	12000000
917	Magnolia Warbler	Bird	Setophaga magnolia	Passeriformes	Parulidae	10	Yes	31	ME	Insectivore: lower canopy foliage gleaner	Yes	Yes	M	39000000
918	Common Yellowthroat	Bird	Geothlypis trichas	Passeriformes	Parulidae	10	Yes	31	ME	Insectivore: lower canopy foliage gleaner	Yes	Yes	PM	81000000
919	Magnolia Warbler	Bird	Setophaga magnolia	Passeriformes	Parulidae	10	Yes	31	ME	Insectivore: lower canopy foliage gleaner	Yes	Yes	M	39000000
920	Black-throated Blue Warbler	Bird	Setophaga caerulescens	Passeriformes	Parulidae	10	Yes	31	ME	Insectivore: lower canopy foliage gleaner	Yes	Yes	M	2400000
921	Common Yellowthroat	Bird	Geothlypis trichas	Passeriformes	Parulidae	10	No	38	ME	Insectivore: lower canopy foliage gleaner	Yes	Yes	PM	81000000
922	Black-throated Blue Warbler	Bird	Setophaga caerulescens	Passeriformes	Parulidae	10	No	38	ME	Insectivore: lower canopy foliage gleaner	Yes	Yes	M	2400000
923	Blackburnian Warbler	Bird	Setophaga fusca	Passeriformes	Parulidae	10	Yes	31	ME	Insectivore: lower canopy foliage gleaner	Yes	Yes	M	14000000
924	Song Sparrow	Bird	Melospiza melodia	Passeriformes	Emberizidae	10	Yes	31	ME	Granivore: ground to undergrowth gleaner	Yes	Yes	PM	130000000
925	White-throated Sparrow	Bird	Zonotrichia albicollis	Passeriformes	Emberizidae	10	Yes	31	ME	Granivore: ground to undergrowth gleaner	No	Yes	M	170000000
926	Magnolia Warbler	Bird	Setophaga magnolia	Passeriformes	Parulidae	10	Yes	31	ME	Insectivore: lower canopy foliage gleaner	Yes	Yes	M	39000000
927	Unidentified Warbler	Bird	Unknown	Passeriformes	Parulidae	10	Yes	31	ME	Unknown	Yes	Yes	Unknown	Unknown
928	Unidentified Songbird	Bird	Unknown	Passeriformes	Unknown	10	Yes	31	ME	Unknown	Unknown	Yes	Unknown	Unknown
929	Magnolia Warbler	Bird	Setophaga magnolia	Passeriformes	Parulidae	10	Yes	31	ME	Insectivore: lower canopy foliage gleaner	Yes	Yes	M	39000000
930	Common Yellowthroat	Bird	Geothlypis trichas	Passeriformes	Parulidae	10	Yes	31	ME	Insectivore: lower canopy foliage gleaner	Yes	Yes	PM	81000000
931	Black-throated Green Warbler	Bird	Setophaga virens	Passeriformes	Parulidae	10	Yes	31	ME	Insectivore: lower canopy foliage gleaner	Yes	Yes	M	8700000
932	Red-eyed Vireo	Bird	Vireo olivaceus	Passeriformes	Vireonidae	10	Yes	31	ME	Insectivore: lower canopy foliage gleaner	Yes	Yes	M	130000000
933	Black-throated Blue Warbler	Bird	Setophaga caerulescens	Passeriformes	Parulidae	10	Yes	31	ME	Insectivore: lower canopy foliage gleaner	Yes	Yes	M	2400000
934	Black-throated Green Warbler	Bird	Setophaga virens	Passeriformes	Parulidae	10	Yes	31	ME	Insectivore: lower canopy foliage gleaner	Yes	Yes	M	8700000
935	Magnolia Warbler	Bird	Setophaga magnolia	Passeriformes	Parulidae	10	No	38	ME	Insectivore: lower canopy foliage gleaner	Yes	Yes	M	39000000
936	Red-eyed Vireo	Bird	Vireo olivaceus	Passeriformes	Vireonidae	10	No	38	ME	Insectivore: lower canopy foliage gleaner	Yes	Yes	M	130000000
937	Black-throated Blue Warbler	Bird	Setophaga caerulescens	Passeriformes	Parulidae	10	No	15	ME	Insectivore: lower canopy foliage gleaner	Yes	Yes	M	2400000
938	Black-throated Blue Warbler	Bird	Setophaga caerulescens	Passeriformes	Parulidae	10	No	16	VT	Insectivore: lower canopy foliage gleaner	Yes	Yes	M	2400000
939	Red-eyed Vireo	Bird	Vireo olivaceus	Passeriformes	Vireonidae	10	No	2	WV	Insectivore: lower canopy foliage gleaner	Yes	Yes	M	130000000
940	American Redstart	Bird	Setophaga ruticilla	Passeriformes	Parulidae	10	No	15	ME	Insectivore: air hawker under canopy	Yes	Yes	M	42000000
941	Magnolia Warbler	Bird	Setophaga magnolia	Passeriformes	Parulidae	10	Yes	31	ME	Insectivore: lower canopy foliage gleaner	Yes	Yes	M	39000000
942	Unidentified Warbler	Bird	Unknown	Passeriformes	Parulidae	10	Yes	31	ME	Unknown	Yes	Yes	Unknown	Unknown
943	American Redstart	Bird	Setophaga ruticilla	Passeriformes	Parulidae	10	Yes	31	ME	Insectivore: air hawker under canopy	Yes	Yes	M	42000000
944	Unidentified Songbird	Bird	Unknown	Passeriformes	Unknown	10	Yes	31	ME	Unknown	Unknown	Yes	Unknown	Unknown
945	Unidentified Songbird	Bird	Unknown	Passeriformes	Unknown	10	Yes	31	ME	Unknown	Unknown	Yes	Unknown	Unknown
946	Nashville Warbler	Bird	Geothlypis philadelphia	Passeriformes	Parulidae	10	No	15	ME	Insectivore: lower canopy foliage gleaner	Yes	Yes	M	16000000
947	Unidentified Bird	Bird	Unknown	Unknown	Unknown	10	No	38	ME	Unknown	Unknown	Unknown	Unknown	Unknown
948	Unidentified Woodpecker	Bird	Unknown	Piciformes	Picidae	10	No	38	ME	Unknown	No	Yes	Unknown	Unknown
949	Magnolia Warbler	Bird	Setophaga magnolia	Passeriformes	Parulidae	10	Yes	31	ME	Insectivore: lower canopy foliage gleaner	Yes	Yes	M	39000000
950	Black-throated Blue Warbler	Bird	Setophaga caerulescens	Passeriformes	Parulidae	10	Yes	31	ME	Insectivore: lower canopy foliage gleaner	Yes	Yes	M	2400000
951	Yellow Warbler	Bird	Setophaga petechia	Passeriformes	Parulidae	10	Yes	31	ME	Insectivore: lower canopy foliage gleaner	Yes	Yes	M	92000000
952	Red-eyed Vireo	Bird	Vireo olivaceus	Passeriformes	Vireonidae	10	Yes	31	ME	Insectivore: lower canopy foliage gleaner	Yes	Yes	M	130000000
953	Black-throated Blue Warbler	Bird	Setophaga caerulescens	Passeriformes	Parulidae	10	Yes	31	ME	Insectivore: lower canopy foliage gleaner	Yes	Yes	M	2400000
954	Red-eyed Vireo	Bird	Vireo olivaceus	Passeriformes	Vireonidae	10	Yes	31	ME	Insectivore: lower canopy foliage gleaner	Yes	Yes	M	130000000
955	Common Yellowthroat	Bird	Geothlypis trichas	Passeriformes	Parulidae	10	Yes	31	ME	Insectivore: lower canopy foliage gleaner	Yes	Yes	PM	81000000
956	Red-breasted Nuthatch	Bird	Sitta canadensis	Passeriformes	Sittidae	10	Yes	31	ME	Insectivore: bark gleaner	No	Yes	PM	19000000
957	Magnolia Warbler	Bird	Setophaga magnolia	Passeriformes	Parulidae	10	Yes	31	ME	Insectivore: lower canopy foliage gleaner	Yes	Yes	M	39000000
958	Common Yellowthroat	Bird	Geothlypis trichas	Passeriformes	Parulidae	10	Yes	31	ME	Insectivore: lower canopy foliage gleaner	Yes	Yes	PM	81000000
959	Red-eyed Vireo	Bird	Vireo olivaceus	Passeriformes	Vireonidae	10	Yes	31	ME	Insectivore: lower canopy foliage gleaner	Yes	Yes	M	130000000
960	Magnolia Warbler	Bird	Setophaga magnolia	Passeriformes	Parulidae	10	No	38	ME	Insectivore: lower canopy foliage gleaner	Yes	Yes	M	39000000
961	Common Yellowthroat	Bird	Geothlypis trichas	Passeriformes	Parulidae	10	No	38	ME	Insectivore: lower canopy foliage gleaner	Yes	Yes	PM	81000000
962	Yellow-bellied Sapsucker	Bird	Sphyrapicus varius	Piciformes	Picidae	10	No	38	ME	Insectivore: bark excavator	Yes	Yes	M	12000000
963	Black-throated Blue Warbler	Bird	Setophaga caerulescens	Passeriformes	Parulidae	10	No	38	ME	Insectivore: lower canopy foliage gleaner	Yes	Yes	M	2400000
964	Swainson's Thrush	Bird	Catharus ustulatus	Passeriformes	Turdidae	10	No	21	NY	Insectivore: lower canopy foliage gleaner	Yes	Yes	M	110000000
965	Song Sparrow	Bird	Melospiza melodia	Passeriformes	Emberizidae	10	No	38	ME	Granivore: ground to undergrowth gleaner	Yes	Yes	PM	130000000
966	Black-throated Blue Warbler	Bird	Setophaga caerulescens	Passeriformes	Parulidae	10	No	44	PA	Insectivore: lower canopy foliage gleaner	Yes	Yes	M	2400000
967	Hoary Bat	Bat	Lasiurus cinereus	Chiroptera	Vespertilionidae	10	No	24	WV	Insectivore: aerial hawker-nocturnal	Bat	Bat	PM	Unknown
968	Red-eyed Vireo	Bird	Vireo olivaceus	Passeriformes	Vireonidae	10	No	2	WV	Insectivore: lower canopy foliage gleaner	Yes	Yes	M	130000000
969	Unidentified Songbird	Bird	Unknown	Passeriformes	Unknown	10	No	31	ME	Unknown	Unknown	Yes	Unknown	Unknown
970	Magnolia Warbler	Bird	Setophaga magnolia	Passeriformes	Parulidae	10	No	31	ME	Insectivore: lower canopy foliage gleaner	Yes	Yes	M	39000000
971	Golden-crowned Kinglet	Bird	Regulus satrapa	Passeriformes	Regulidae	10	No	21	NY	Insectivore: lower canopy foliage gleaner	Yes	Yes	PM	130000000
972	Golden-crowned Kinglet	Bird	Regulus satrapa	Passeriformes	Regulidae	10	No	21	NY	Insectivore: lower canopy foliage gleaner	Yes	Yes	PM	130000000
973	Sharp-shinned Hawk	Bird	Accipiter striatus	Accipitriformes	Accipitridae	10	No	21	NY	Carnivore: air hawker	Yes	Yes	PM	440000
974	Wild Turkey	Bird	Meleagris gallopavo	Galliformes	Phasianidae	10	No	21	NY	Herbivore: ground forager	No	No	R	7800000
975	Wild Turkey	Bird	Meleagris gallopavo	Galliformes	Phasianidae	10	No	21	NY	Herbivore: ground forager	No	No	R	7800000
976	Hermit Thrush	Bird	Catharus guttatus	Passeriformes	Turdidae	10	No	2	WV	Insectivore: ground gleaner	Yes	Yes	M	70000000
977	Fox Sparrow	Bird	Passerella iliaca	Passeriformes	Emberizidae	10	No	21	NY	Granivore: ground to undergrowth gleaner	Yes	Yes	M	33000000
978	Wood Thrush	Bird	Hylocichla mustelina	Passeriformes	Turdidae	10	No	2	WV	Insectivore: ground gleaner	Yes	Yes	M	12000000
979	Wood Thrush	Bird	Hylocichla mustelina	Passeriformes	Turdidae	10	No	2	WV	Insectivore: ground gleaner	Yes	Yes	M	12000000
980	Golden-crowned Kinglet	Bird	Regulus satrapa	Passeriformes	Regulidae	10	No	38	ME	Insectivore: lower canopy foliage gleaner	Yes	Yes	PM	130000000
981	Golden-crowned Kinglet	Bird	Regulus satrapa	Passeriformes	Regulidae	10	No	16	VT	Insectivore: lower canopy foliage gleaner	Yes	Yes	PM	130000000
982	Song Sparrow	Bird	Melospiza melodia	Passeriformes	Emberizidae	10	No	38	ME	Granivore: ground to undergrowth gleaner	Yes	Yes	PM	130000000
983	Unidentified Bird	Bird	Unknown	Unknown	Unknown	10	No	38	ME	Unknown	Unknown	Unknown	Unknown	Unknown
984	Ruffed Grouse	Bird	Bonasa umbellus	Galliformes	Phasianidae	10	No	21	NY	Herbivore: ground forager	No	No	R	18000000
985	Yellow-billed Cuckoo	Bird	Coccyzus americanus	Cuculiformes	Cuculidae	10	No	2	WV	Insectivore: upper canopy foliage gleaner	Yes	Yes	M	8200000
986	Ruby-crowned Kinglet	Bird	Regulus calendula	Passeriformes	Regulidae	10	No	2	WV	Insectivore: lower canopy foliage gleaner	Yes	Yes	M	90000000
987	Common Yellowthroat	Bird	Geothlypis trichas	Passeriformes	Parulidae	10	No	2	WV	Insectivore: lower canopy foliage gleaner	Yes	Yes	PM	81000000
988	Golden-crowned Kinglet	Bird	Regulus satrapa	Passeriformes	Regulidae	10	No	21	NY	Insectivore: lower canopy foliage gleaner	Yes	Yes	PM	130000000
989	Golden-crowned Kinglet	Bird	Regulus satrapa	Passeriformes	Regulidae	10	No	21	NY	Insectivore: lower canopy foliage gleaner	Yes	Yes	PM	130000000
990	Lincoln's Sparrow	Bird	Melospiza lincolnii	Passeriformes	Emberizidae	10	No	21	NY	Granivore: ground to undergrowth gleaner	Yes	Yes	M	76000000
991	Yellow-rumped Warbler	Bird	Setophaga coronata	Passeriformes	Parulidae	10	No	21	NY	Insectivore: lower canopy foliage gleaner	Yes	Yes	M	150000000
992	Blackburnian Warbler	Bird	Setophaga fusca	Passeriformes	Parulidae	10	No	2	WV	Insectivore: lower canopy foliage gleaner	Yes	Yes	M	14000000
993	Wood Thrush	Bird	Hylocichla mustelina	Passeriformes	Turdidae	10	No	2	WV	Insectivore: ground gleaner	Yes	Yes	M	12000000
994	Fox Sparrow	Bird	Passerella iliaca	Passeriformes	Emberizidae	10	No	2	WV	Granivore: ground to undergrowth gleaner	Yes	Yes	M	33000000
995	Yellow-throated Warbler	Bird	Setophaga dominica	Passeriformes	Parulidae	10	No	2	WV	Insectivore: lower canopy foliage gleaner	Yes	Yes	M	2000000
996	Dark-eyed Junco	Bird	Junco hyemalis	Passeriformes	Emberizidae	10	No	2	WV	Granivore: ground to undergrowth gleaner	Yes	Yes	PM	190000000
997	Golden-crowned Kinglet	Bird	Regulus satrapa	Passeriformes	Regulidae	10	No	21	NY	Insectivore: lower canopy foliage gleaner	Yes	Yes	PM	130000000
998	Wild Turkey	Bird	Meleagris gallopavo	Galliformes	Phasianidae	10	No	21	NY	Herbivore: ground forager	No	No	R	7800000
999	Downy Woodpecker	Bird	Picoides pubescens	Piciformes	Picidae	10	No	38	ME	Insectivore: bark excavator	No	Yes	R	13000000
1000	White-throated Sparrow	Bird	Zonotrichia albicollis	Passeriformes	Emberizidae	10	No	38	ME	Granivore: ground to undergrowth gleaner	No	Yes	M	170000000
1001	Blue-headed Vireo	Bird	Vireo solitarius	Passeriformes	Vireonidae	10	No	21	NY	Insectivore: lower canopy foliage gleaner	Yes	Yes	M	13000000
1002	Dark-eyed Junco	Bird	Junco hyemalis	Passeriformes	Emberizidae	10	No	21	NY	Granivore: ground to undergrowth gleaner	Yes	Yes	PM	190000000
1003	Dark-eyed Junco	Bird	Junco hyemalis	Passeriformes	Emberizidae	10	No	21	NY	Granivore: ground to undergrowth gleaner	Yes	Yes	PM	190000000
1004	Dark-eyed Junco	Bird	Junco hyemalis	Passeriformes	Emberizidae	10	No	21	NY	Granivore: ground to undergrowth gleaner	Yes	Yes	PM	190000000
1005	Dark-eyed Junco	Bird	Junco hyemalis	Passeriformes	Emberizidae	10	No	21	NY	Granivore: ground to undergrowth gleaner	Yes	Yes	PM	190000000
1006	Golden-crowned Kinglet	Bird	Regulus satrapa	Passeriformes	Regulidae	10	No	21	NY	Insectivore: lower canopy foliage gleaner	Yes	Yes	PM	130000000
1007	Lincoln's Sparrow	Bird	Melospiza lincolnii	Passeriformes	Emberizidae	10	No	21	NY	Granivore: ground to undergrowth gleaner	Yes	Yes	M	76000000
1008	Yellow-rumped Warbler	Bird	Setophaga coronata	Passeriformes	Parulidae	10	No	21	NY	Insectivore: lower canopy foliage gleaner	Yes	Yes	M	150000000
1009	Wild Turkey	Bird	Meleagris gallopavo	Galliformes	Phasianidae	10	No	21	NY	Herbivore: ground forager	No	No	R	7800000
1010	Winter Wren	Bird	Troglodytes hiemalis	Passeriformes	Troglodytidae	10	No	44	PA	Insectivore: lower canopy foliage gleaner	No	Yes	M	12000000
1011	Golden-crowned Kinglet	Bird	Regulus satrapa	Passeriformes	Regulidae	10	No	21	NY	Insectivore: lower canopy foliage gleaner	Yes	Yes	PM	130000000
1012	Golden-crowned Kinglet	Bird	Regulus satrapa	Passeriformes	Regulidae	10	No	21	NY	Insectivore: lower canopy foliage gleaner	Yes	Yes	PM	130000000
1013	Yellow-rumped Warbler	Bird	Setophaga coronata	Passeriformes	Parulidae	10	No	2	WV	Insectivore: lower canopy foliage gleaner	Yes	Yes	M	150000000
1014	Golden-crowned Kinglet	Bird	Regulus satrapa	Passeriformes	Regulidae	10	No	2	WV	Insectivore: lower canopy foliage gleaner	Yes	Yes	PM	130000000
1015	Dark-eyed Junco	Bird	Junco hyemalis	Passeriformes	Emberizidae	10	No	21	NY	Granivore: ground to undergrowth gleaner	Yes	Yes	PM	190000000
1016	Golden-crowned Kinglet	Bird	Regulus satrapa	Passeriformes	Regulidae	10	No	21	NY	Insectivore: lower canopy foliage gleaner	Yes	Yes	PM	130000000
1017	Ruby-crowned Kinglet	Bird	Regulus calendula	Passeriformes	Regulidae	10	No	21	NY	Insectivore: lower canopy foliage gleaner	Yes	Yes	M	90000000
1018	Wild Turkey	Bird	Meleagris gallopavo	Galliformes	Phasianidae	11	No	21	NY	Herbivore: ground forager	No	No	R	7800000
1019	Golden-crowned Kinglet	Bird	Regulus satrapa	Passeriformes	Regulidae	11	No	21	NY	Insectivore: lower canopy foliage gleaner	Yes	Yes	PM	130000000
1020	Ruffed Grouse	Bird	Bonasa umbellus	Galliformes	Phasianidae	11	No	21	NY	Herbivore: ground forager	No	No	R	18000000
1021	Dark-eyed Junco	Bird	Junco hyemalis	Passeriformes	Emberizidae	11	No	2	WV	Granivore: ground to undergrowth gleaner	Yes	Yes	PM	190000000
1022	Golden-crowned Kinglet	Bird	Regulus satrapa	Passeriformes	Regulidae	11	No	2	WV	Insectivore: lower canopy foliage gleaner	Yes	Yes	PM	130000000
1023	Golden-crowned Kinglet	Bird	Regulus satrapa	Passeriformes	Regulidae	11	No	21	NY	Insectivore: lower canopy foliage gleaner	Yes	Yes	PM	130000000
1024	Golden-crowned Kinglet	Bird	Regulus satrapa	Passeriformes	Regulidae	11	No	2	WV	Insectivore: lower canopy foliage gleaner	Yes	Yes	PM	130000000
1025	Golden-crowned Kinglet	Bird	Regulus satrapa	Passeriformes	Regulidae	4	No	2	WV	Insectivore: lower canopy foliage gleaner	Yes	Yes	PM	130000000
1026	Ruffed Grouse	Bird	Bonasa umbellus	Galliformes	Phasianidae	4	No	2	WV	Herbivore: ground forager	No	No	R	18000000
1027	Yellow-rumped Warbler	Bird	Setophaga coronata	Passeriformes	Parulidae	4	No	18	WV	Insectivore: lower canopy foliage gleaner	Yes	Yes	M	150000000
1028	Unidentified Bird	Bird	Unknown	Unknown	Unknown	4	No	2	WV	Unknown	Unknown	Unknown	Unknown	Unknown
1029	Golden-crowned Kinglet	Bird	Regulus satrapa	Passeriformes	Regulidae	4	No	21	NY	Insectivore: lower canopy foliage gleaner	Yes	Yes	PM	130000000
1030	Unidentified Bird	Bird	Unknown	Unknown	Unknown	4	No	21	NY	Unknown	Unknown	Unknown	Unknown	Unknown
1031	Ruffed Grouse	Bird	Bonasa umbellus	Galliformes	Phasianidae	4	No	2	WV	Herbivore: ground forager	No	No	R	18000000
1032	Unidentified Bird	Bird	Unknown	Unknown	Unknown	4	No	21	NY	Unknown	Unknown	Unknown	Unknown	Unknown
1033	Mallard	Bird	Anas platyrhynchos	Anseriformes	Anatidae	4	No	21	NY	Omnivore: freshwater forager	Yes	Yes	PM	19500000
1034	Wild Turkey	Bird	Meleagris gallopavo	Galliformes	Phasianidae	4	No	21	NY	Herbivore: ground forager	No	No	R	7800000
1035	Common Raven	Bird	Corvus corax	Passeriformes	Corvidae	4	No	2	WV	Omnivore: ground forager	No	Yes	R	7700000
1036	Ruffed Grouse	Bird	Bonasa umbellus	Galliformes	Phasianidae	4	No	2	WV	Herbivore: ground forager	No	No	R	18000000
1037	Unidentified Bird	Bird	Unknown	Unknown	Unknown	4	No	2	WV	Unknown	Unknown	Unknown	Unknown	Unknown
1038	Common Raven	Bird	Corvus corax	Passeriformes	Corvidae	4	No	21	NY	Omnivore: ground forager	No	Yes	R	7700000
1039	Unidentified Bird	Bird	Unknown	Unknown	Unknown	5	No	2	WV	Unknown	Unknown	Unknown	Unknown	Unknown
1040	Mallard	Bird	Anas platyrhynchos	Anseriformes	Anatidae	5	No	21	NY	Omnivore: freshwater forager	Yes	Yes	PM	19500000
1041	Mallard	Bird	Anas platyrhynchos	Anseriformes	Anatidae	5	No	21	NY	Omnivore: freshwater forager	Yes	Yes	PM	19500000
1042	Unidentified Bird	Bird	Unknown	Unknown	Unknown	5	No	2	WV	Unknown	Unknown	Unknown	Unknown	Unknown
1043	Wild Turkey	Bird	Meleagris gallopavo	Galliformes	Phasianidae	5	No	21	NY	Herbivore: ground forager	No	No	R	7800000
1044	Red-eyed Vireo	Bird	Vireo olivaceus	Passeriformes	Vireonidae	5	No	18	WV	Insectivore: lower canopy foliage gleaner	Yes	Yes	M	130000000
1045	Blue-headed Vireo	Bird	Vireo solitarius	Passeriformes	Vireonidae	5	No	2	WV	Insectivore: lower canopy foliage gleaner	Yes	Yes	M	13000000
1046	Unidentified Bird	Bird	Unknown	Unknown	Unknown	5	No	21	NY	Unknown	Unknown	Unknown	Unknown	Unknown
1047	Black-throated Green Warbler	Bird	Setophaga virens	Passeriformes	Parulidae	5	No	2	WV	Insectivore: lower canopy foliage gleaner	Yes	Yes	M	8700000
1048	Wild Turkey	Bird	Meleagris gallopavo	Galliformes	Phasianidae	5	No	21	NY	Herbivore: ground forager	No	No	R	7800000
1049	Red-eyed Vireo	Bird	Vireo olivaceus	Passeriformes	Vireonidae	5	No	24	WV	Insectivore: lower canopy foliage gleaner	Yes	Yes	M	130000000
1050	Red-eyed Vireo	Bird	Vireo olivaceus	Passeriformes	Vireonidae	5	No	24	WV	Insectivore: lower canopy foliage gleaner	Yes	Yes	M	130000000
1051	Unidentified Bird	Bird	Unknown	Unknown	Unknown	5	No	2	WV	Unknown	Unknown	Unknown	Unknown	Unknown
1052	Northern Saw-whet Owl	Bird	Aegolius acadicus	Strigiformes	Strigidae	5	No	21	NY	Carnivore: nocturnal	No	Yes	PM	2000000
1053	Turkey Vulture	Bird	Cathartes aura	Cathartiformes	Cathartidae	5	No	17	PA	Scavenger	Yes	Yes	PM	6700000
1054	Red-eyed Vireo	Bird	Vireo olivaceus	Passeriformes	Vireonidae	5	No	2	WV	Insectivore: lower canopy foliage gleaner	Yes	Yes	M	130000000
1055	Blackpoll Warbler	Bird	Setophaga striata	Passeriformes	Parulidae	5	No	18	WV	Insectivore: lower canopy foliage gleaner	Yes	Yes	M	59000000
1056	Blackpoll Warbler	Bird	Setophaga striata	Passeriformes	Parulidae	5	No	18	WV	Insectivore: lower canopy foliage gleaner	Yes	Yes	M	59000000
1057	American Robin	Bird	Turdus migratorius	Passeriformes	Turdidae	5	No	2	WV	Insectivore: ground gleaner	Yes	Yes	PM	380000000
1058	Black-billed Cuckoo	Bird	Coccyzus erythropthalmus	Cuculiformes	Cuculidae	5	No	2	WV	Insectivore: upper canopy foliage gleaner	Yes	Yes	M	890000
1059	Unidentified Songbird	Bird	Unknown	Passeriformes	Unknown	5	No	18	WV	Unknown	Unknown	Yes	Unknown	Unknown
1060	Red-tailed Hawk	Bird	Buteo jamaicensis	Accipitriformes	Accipitridae	6	No	18	WV	Carnivore: ground hawker	Yes	Yes	PM	2600000
1061	Red-eyed Vireo	Bird	Vireo olivaceus	Passeriformes	Vireonidae	6	No	2	WV	Insectivore: lower canopy foliage gleaner	Yes	Yes	M	130000000
1062	Turkey Vulture	Bird	Cathartes aura	Cathartiformes	Cathartidae	6	No	18	WV	Scavenger	Yes	Yes	PM	6700000
1063	Unidentified Flycatcher	Bird	Unknown	Passeriformes	Tyrannidae	6	No	9	VT	Unknown	Yes	Yes	Unknown	Unknown
1064	Ruffed Grouse	Bird	Bonasa umbellus	Galliformes	Phasianidae	6	No	2	WV	Herbivore: ground forager	No	No	R	18000000
1065	Unidentified Bird	Bird	Unknown	Unknown	Unknown	6	No	21	NY	Unknown	Unknown	Unknown	Unknown	Unknown
1066	Unidentified Songbird	Bird	Unknown	Passeriformes	Unknown	6	No	31	ME	Unknown	Unknown	Yes	Unknown	Unknown
1067	Unidentified Songbird	Bird	Unknown	Passeriformes	Unknown	6	No	31	ME	Unknown	Unknown	Yes	Unknown	Unknown
1068	American Crow	Bird	Corvus brachyrhynchos	Passeriformes	Corvidae	6	No	21	NY	Omnivore: ground forager	No	Yes	PM	27000000
1069	Red-tailed Hawk	Bird	Buteo jamaicensis	Accipitriformes	Accipitridae	6	No	18	WV	Carnivore: ground hawker	Yes	Yes	PM	2600000
1070	Unidentified Songbird	Bird	Unknown	Passeriformes	Unknown	6	No	31	ME	Unknown	Unknown	Yes	Unknown	Unknown
1071	Unidentified Songbird	Bird	Unknown	Passeriformes	Unknown	6	No	31	ME	Unknown	Unknown	Yes	Unknown	Unknown
1072	Black-billed Cuckoo	Bird	Coccyzus erythropthalmus	Cuculiformes	Cuculidae	6	No	2	WV	Insectivore: upper canopy foliage gleaner	Yes	Yes	M	890000
1073	Bald Eagle	Bird	Haliaeetus leucocephalus	Accipitriformes	Accipitridae		No	42	PA	Carnivore: freshwater forager	No	Yes	PM	200000
1074	Red-eyed Vireo	Bird	Vireo olivaceus	Passeriformes	Vireonidae	6	No	2	WV	Insectivore: lower canopy foliage gleaner	Yes	Yes	M	130000000
1075	Hoary Bat	Bat	Lasiurus cinereus	Chiroptera	Vespertilionidae	6	No	16	VT	Insectivore: aerial hawker-nocturnal	Bat	Bat	PM	Unknown
1076	Hoary Bat	Bat	Lasiurus cinereus	Chiroptera	Vespertilionidae	6	No	24	WV	Insectivore: aerial hawker-nocturnal	Bat	Bat	PM	Unknown
1077	Ruby-throated Hummingbird	Bird	Archilochus colubris	Apodiformes	Trochilidae	6	No	2	WV	Nectarivore	Yes	Yes	M	34000000
1078	Ruby-throated Hummingbird	Bird	Archilochus colubris	Apodiformes	Trochilidae	6	No	2	WV	Nectarivore	Yes	Yes	M	34000000
1079	Blue-headed Vireo	Bird	Vireo solitarius	Passeriformes	Vireonidae	6	No	2	WV	Insectivore: lower canopy foliage gleaner	Yes	Yes	M	13000000
1080	Red-tailed Hawk	Bird	Buteo jamaicensis	Accipitriformes	Accipitridae	6	No	8	MD	Carnivore: ground hawker	Yes	Yes	PM	2600000
1081	Unidentified Bird	Bird	Unknown	Unknown	Unknown	6	No	2	MD	Unknown	Unknown	Unknown	Unknown	Unknown
1082	Cedar Waxwing	Bird	Bombycilla cedrorum	Passeriformes	Bombycillidae	7	No	21	NY	Frugivore: upper-canopy gleaner	Yes	Yes	PM	57000000
1083	Wild Turkey	Bird	Meleagris gallopavo	Galliformes	Phasianidae	7	No	18	WV	Herbivore: ground forager	No	No	R	7800000
1084	Red-eyed Vireo	Bird	Vireo olivaceus	Passeriformes	Vireonidae	7	No	18	WV	Insectivore: lower canopy foliage gleaner	Yes	Yes	M	130000000
1085	Blue Jay	Bird	Cyanocitta cristata	Passeriformes	Corvidae	7	No	21	NY	Omnivore: ground forager	No	Yes	PM	17000000
1086	Black Vulture	Bird	Coragyps atratus	Cathartiformes	Cathartidae	7	No	24	WV	Scavenger	Yes	Yes	R	1200000
1087	Turkey Vulture	Bird	Cathartes aura	Cathartiformes	Cathartidae	7	No	17	PA	Scavenger	Yes	Yes	PM	6700000
1088	Rock Pigeon	Bird	Columba livia	Columbiformes	Columbidae	7	No	21	NY	Granivore: ground to undergrowth gleaner	No	No	R	15000000
1089	Red-tailed Hawk	Bird	Buteo jamaicensis	Accipitriformes	Accipitridae	7	No	18	WV	Carnivore: ground hawker	Yes	Yes	PM	2600000
1090	Cedar Waxwing	Bird	Bombycilla cedrorum	Passeriformes	Bombycillidae	7	No	21	NY	Frugivore: upper-canopy gleaner	Yes	Yes	PM	57000000
1091	Red-eyed Vireo	Bird	Vireo olivaceus	Passeriformes	Vireonidae	7	No	5	MD	Insectivore: lower canopy foliage gleaner	Yes	Yes	M	130000000
1092	Ruby-throated Hummingbird	Bird	Archilochus colubris	Apodiformes	Trochilidae	7	No	2	WV	Nectarivore	Yes	Yes	M	34000000
1093	Red-eyed Vireo	Bird	Vireo olivaceus	Passeriformes	Vireonidae	7	No	21	NY	Insectivore: lower canopy foliage gleaner	Yes	Yes	M	130000000
1094	Cliff Swallow	Bird	Petrochelidon pyrrhonota	Passeriformes	Hirundinidae	7	No	21	NY	Insectivore: air hawker above canopy	Yes	Yes	M	53000000
1095	Eastern Red Bat	Bat	Lasiurus borealis	Chiroptera	Vespertilionidae	7	No	9	VT	Insectivore: aerial hawker-nocturnal	Bat	Bat	PM	Unknown
1096	Cedar Waxwing	Bird	Bombycilla cedrorum	Passeriformes	Bombycillidae	7	No	21	NY	Frugivore: upper-canopy gleaner	Yes	Yes	PM	57000000
1097	Red-eyed Vireo	Bird	Vireo olivaceus	Passeriformes	Vireonidae	8	No	2	WV	Insectivore: lower canopy foliage gleaner	Yes	Yes	M	130000000
1098	Cedar Waxwing	Bird	Bombycilla cedrorum	Passeriformes	Bombycillidae	8	No	21	NY	Frugivore: upper-canopy gleaner	Yes	Yes	PM	57000000
1099	Red-eyed Vireo	Bird	Vireo olivaceus	Passeriformes	Vireonidae	8	No	2	WV	Insectivore: lower canopy foliage gleaner	Yes	Yes	M	130000000
1100	Wilson's Warbler	Bird	Cardellina pusilla	Passeriformes	Parulidae	8	No	21	NY	Insectivore: lower canopy foliage gleaner	Yes	Yes	M	76000000
1101	Cedar Waxwing	Bird	Bombycilla cedrorum	Passeriformes	Bombycillidae	8	No	21	NY	Frugivore: upper-canopy gleaner	Yes	Yes	PM	57000000
1102	Unidentified Warbler	Bird	Unknown	Passeriformes	Parulidae	8	No	21	NY	Unknown	Yes	Yes	Unknown	Unknown
1103	Tree Swallow	Bird	Tachycineta bicolor	Passeriformes	Hirundinidae	8	No	21	NY	Insectivore: air hawker above canopy	Yes	Yes	M	20000000
1104	Unidentified Bird	Bird	Unknown	Unknown	Unknown	8	No	2	WV	Unknown	Unknown	Unknown	Unknown	Unknown
1105	Cedar Waxwing	Bird	Bombycilla cedrorum	Passeriformes	Bombycillidae	8	No	18	WV	Frugivore: upper-canopy gleaner	Yes	Yes	PM	57000000
1106	American Redstart	Bird	Setophaga ruticilla	Passeriformes	Parulidae	8	No	2	WV	Insectivore: air hawker under canopy	Yes	Yes	M	42000000
1107	Common Nighthawk	Bird	Chordeiles minor	Caprimulgiformes	Caprimulgidae	8	No	2	WV	Insectivore: nocturnal	Yes	Yes	M	16000000
1108	Blue-headed Vireo	Bird	Vireo solitarius	Passeriformes	Vireonidae	8	No	2	WV	Insectivore: lower canopy foliage gleaner	Yes	Yes	M	13000000
1109	Eastern Red Bat	Bat	Lasiurus borealis	Chiroptera	Vespertilionidae	8	No	24	WV	Insectivore: aerial hawker-nocturnal	Bat	Bat	PM	Unknown
1110	Cedar Waxwing	Bird	Bombycilla cedrorum	Passeriformes	Bombycillidae	8	No	21	NY	Frugivore: upper-canopy gleaner	Yes	Yes	PM	57000000
1111	Cedar Waxwing	Bird	Bombycilla cedrorum	Passeriformes	Bombycillidae	8	No	21	NY	Frugivore: upper-canopy gleaner	Yes	Yes	PM	57000000
1112	Magnolia Warbler	Bird	Setophaga magnolia	Passeriformes	Parulidae	8	No	21	NY	Insectivore: lower canopy foliage gleaner	Yes	Yes	M	39000000
1113	Unidentified Bird	Bird	Unknown	Unknown	Unknown	8	No	21	NY	Unknown	Unknown	Unknown	Unknown	Unknown
1114	Red-tailed Hawk	Bird	Buteo jamaicensis	Accipitriformes	Accipitridae	8	No	24	WV	Carnivore: ground hawker	Yes	Yes	PM	2600000
1115	Red-eyed Vireo	Bird	Vireo olivaceus	Passeriformes	Vireonidae	8	No	18	WV	Insectivore: lower canopy foliage gleaner	Yes	Yes	M	130000000
1116	Eastern Red Bat	Bat	Lasiurus borealis	Chiroptera	Vespertilionidae	8	No	24	WV	Insectivore: aerial hawker-nocturnal	Bat	Bat	PM	Unknown
1117	Hoary Bat	Bat	Lasiurus cinereus	Chiroptera	Vespertilionidae	8	No	24	WV	Insectivore: aerial hawker-nocturnal	Bat	Bat	PM	Unknown
1118	American Redstart	Bird	Setophaga ruticilla	Passeriformes	Parulidae	8	No	31	ME	Insectivore: air hawker under canopy	Yes	Yes	M	42000000
1119	American Redstart	Bird	Setophaga ruticilla	Passeriformes	Parulidae	8	No	31	ME	Insectivore: air hawker under canopy	Yes	Yes	M	42000000
1120	Tennessee Warbler	Bird	Oreothlypis peregrina	Passeriformes	Parulidae	9	No	24	WV	Insectivore: lower canopy foliage gleaner	Yes	Yes	M	95000000
1121	Hoary Bat	Bat	Lasiurus cinereus	Chiroptera	Vespertilionidae	9	No	24	WV	Insectivore: aerial hawker-nocturnal	Bat	Bat	PM	Unknown
1122	Hoary Bat	Bat	Lasiurus cinereus	Chiroptera	Vespertilionidae	9	No	24	WV	Insectivore: aerial hawker-nocturnal	Bat	Bat	PM	Unknown
1123	Hoary Bat	Bat	Lasiurus cinereus	Chiroptera	Vespertilionidae	9	No	24	WV	Insectivore: aerial hawker-nocturnal	Bat	Bat	PM	Unknown
1124	Ruby-throated Hummingbird	Bird	Archilochus colubris	Apodiformes	Trochilidae	9	No	2	WV	Nectarivore	Yes	Yes	M	34000000
1125	Red-eyed Vireo	Bird	Vireo olivaceus	Passeriformes	Vireonidae	9	No	21	NY	Insectivore: lower canopy foliage gleaner	Yes	Yes	M	130000000
1126	Unidentified Bird	Bird	Unknown	Unknown	Unknown	9	No	8	MD	Unknown	Unknown	Unknown	Unknown	Unknown
1127	Yellow-billed Cuckoo	Bird	Coccyzus americanus	Cuculiformes	Cuculidae	9	No	2	MD	Insectivore: upper canopy foliage gleaner	Yes	Yes	M	8200000
1128	Blue-headed Vireo	Bird	Vireo solitarius	Passeriformes	Vireonidae	9	No	2	WV	Insectivore: lower canopy foliage gleaner	Yes	Yes	M	13000000
1129	Red-eyed Vireo	Bird	Vireo olivaceus	Passeriformes	Vireonidae	9	No	2	WV	Insectivore: lower canopy foliage gleaner	Yes	Yes	M	130000000
1130	Unidentified Bird	Bird	Unknown	Unknown	Unknown	9	No	21	NY	Unknown	Unknown	Unknown	Unknown	Unknown
1131	Red-eyed Vireo	Bird	Vireo olivaceus	Passeriformes	Vireonidae	9	No	18	WV	Insectivore: lower canopy foliage gleaner	Yes	Yes	M	130000000
1132	Unidentified Thrush	Bird	Unknown	Passeriformes	Turdidae	9	No	2	WV	Unknown	Unknown	Yes	Unknown	Unknown
1133	Black-throated Blue Warbler	Bird	Setophaga caerulescens	Passeriformes	Parulidae	9	No	21	NY	Insectivore: lower canopy foliage gleaner	Yes	Yes	M	2400000
1134	Wood Thrush	Bird	Hylocichla mustelina	Passeriformes	Turdidae	9	No	2	WV	Insectivore: ground gleaner	Yes	Yes	M	12000000
1135	Unidentified Bird	Bird	Unknown	Unknown	Unknown	9	No	2	WV	Unknown	Unknown	Unknown	Unknown	Unknown
1136	Cedar Waxwing	Bird	Bombycilla cedrorum	Passeriformes	Bombycillidae	9	No	18	WV	Frugivore: upper-canopy gleaner	Yes	Yes	PM	57000000
1137	Turkey Vulture	Bird	Cathartes aura	Cathartiformes	Cathartidae	9	No	24	WV	Scavenger	Yes	Yes	PM	6700000
1138	Unidentified Bat	Bat	Unknown	Chiroptera	Unknown	9	No	24	WV	Unknown	Bat	Bat	PM	Unknown
1139	Sora	Bird	Porzana carolina	Gruiformes	Rallidae	9	No	2	WV	Granivore: ground to undergrowth gleaner	Yes	Yes	M	Unknown
1140	Red-eyed Vireo	Bird	Vireo olivaceus	Passeriformes	Vireonidae	9	No	2	WV	Insectivore: lower canopy foliage gleaner	Yes	Yes	M	130000000
1141	Swainson's Thrush	Bird	Catharus ustulatus	Passeriformes	Turdidae	9	No	2	WV	Insectivore: lower canopy foliage gleaner	Yes	Yes	M	110000000
1142	Red-eyed Vireo	Bird	Vireo olivaceus	Passeriformes	Vireonidae	10	No	2	WV	Insectivore: lower canopy foliage gleaner	Yes	Yes	M	130000000
1143	Wood Duck	Bird	Aix sponsa	Anseriformes	Anatidae	10	No	16	VT	Omnivore: freshwater forager	Yes	Yes	PM	Unknown
1144	Chestnut-sided Warbler	Bird	Setophaga pensylvanica	Passeriformes	Parulidae	10	No	2	WV	Insectivore: lower canopy foliage gleaner	Yes	Yes	M	18000000
1145	Gray Catbird	Bird	Dumetella carolinensis	Passeriformes	Mimidae	10	No	2	WV	Insectivore: ground gleaner	Yes	Yes	M	29000000
1146	Palm Warbler	Bird	Setophaga palmarum	Passeriformes	Parulidae	10	No	2	WV	Insectivore: ground gleaner	Yes	Yes	M	10000000
1147	Red-eyed Vireo	Bird	Vireo olivaceus	Passeriformes	Vireonidae	10	No	2	WV	Insectivore: lower canopy foliage gleaner	Yes	Yes	M	130000000
1148	Black-throated Blue Warbler	Bird	Setophaga caerulescens	Passeriformes	Parulidae	10	No	8	MD	Insectivore: lower canopy foliage gleaner	Yes	Yes	M	2400000
1149	Gray Catbird	Bird	Dumetella carolinensis	Passeriformes	Mimidae	10	No	8	MD	Insectivore: ground gleaner	Yes	Yes	M	29000000
1150	Gray-cheeked Thrush	Bird	Catharus minimus	Passeriformes	Turdidae	10	No	8	MD	Insectivore: ground gleaner	Yes	Yes	M	20000000
1151	Gray-cheeked Thrush	Bird	Catharus minimus	Passeriformes	Turdidae	10	No	8	MD	Insectivore: ground gleaner	Yes	Yes	M	20000000
1152	Common Yellowthroat	Bird	Geothlypis trichas	Passeriformes	Parulidae	10	No	2	WV	Insectivore: lower canopy foliage gleaner	Yes	Yes	PM	81000000
1153	Wood Thrush	Bird	Hylocichla mustelina	Passeriformes	Turdidae	10	No	2	WV	Insectivore: ground gleaner	Yes	Yes	M	12000000
1154	Golden-crowned Kinglet	Bird	Regulus satrapa	Passeriformes	Regulidae	10	No	8	MD	Insectivore: lower canopy foliage gleaner	Yes	Yes	PM	130000000
1155	Black-throated Blue Warbler	Bird	Setophaga caerulescens	Passeriformes	Parulidae	10	No	2	WV	Insectivore: lower canopy foliage gleaner	Yes	Yes	M	2400000
1156	Philadelphia Vireo	Bird	Vireo philadelphicus	Passeriformes	Vireonidae	10	No	2	WV	Insectivore: lower canopy foliage gleaner	Yes	Yes	M	3700000
1157	Red-eyed Vireo	Bird	Vireo olivaceus	Passeriformes	Vireonidae	10	No	2	WV	Insectivore: lower canopy foliage gleaner	Yes	Yes	M	130000000
1158	Golden-crowned Kinglet	Bird	Regulus satrapa	Passeriformes	Regulidae	10	No	21	NY	Insectivore: lower canopy foliage gleaner	Yes	Yes	PM	130000000
1159	Black-throated Blue Warbler	Bird	Setophaga caerulescens	Passeriformes	Parulidae	10	No	8	MD	Insectivore: lower canopy foliage gleaner	Yes	Yes	M	2400000
1160	Unidentified Bird	Bird	Unknown	Unknown	Unknown	10	No	2	WV	Unknown	Unknown	Unknown	Unknown	Unknown
1161	Golden-crowned Kinglet	Bird	Regulus satrapa	Passeriformes	Regulidae	10	No	21	NY	Insectivore: lower canopy foliage gleaner	Yes	Yes	PM	130000000
1162	Unidentified Bird	Bird	Unknown	Unknown	Unknown	10	No	21	NY	Unknown	Unknown	Unknown	Unknown	Unknown
1163	Gray Catbird	Bird	Dumetella carolinensis	Passeriformes	Mimidae	10	No	8	MD	Insectivore: ground gleaner	Yes	Yes	M	29000000
1164	Blackpoll Warbler	Bird	Setophaga striata	Passeriformes	Parulidae	10	No	8	MD	Insectivore: lower canopy foliage gleaner	Yes	Yes	M	59000000
1165	Yellow-rumped Warbler	Bird	Setophaga coronata	Passeriformes	Parulidae	10	No	2	WV	Insectivore: lower canopy foliage gleaner	Yes	Yes	M	150000000
1166	Yellow-billed Cuckoo	Bird	Coccyzus americanus	Cuculiformes	Cuculidae	10	No	2	WV	Insectivore: upper canopy foliage gleaner	Yes	Yes	M	8200000
1167	Black-throated Blue Warbler	Bird	Setophaga caerulescens	Passeriformes	Parulidae	10	No	18	WV	Insectivore: lower canopy foliage gleaner	Yes	Yes	M	2400000
1168	Common Yellowthroat	Bird	Geothlypis trichas	Passeriformes	Parulidae	10	No	18	WV	Insectivore: lower canopy foliage gleaner	Yes	Yes	PM	81000000
1169	Unidentified Bird	Bird	Unknown	Unknown	Unknown	10	No	2	WV	Unknown	Unknown	Unknown	Unknown	Unknown
1170	Tennessee Warbler	Bird	Oreothlypis peregrina	Passeriformes	Parulidae	10	No	2	WV	Insectivore: lower canopy foliage gleaner	Yes	Yes	M	95000000
1171	Yellow-billed Cuckoo	Bird	Coccyzus americanus	Cuculiformes	Cuculidae	10	No	2	WV	Insectivore: upper canopy foliage gleaner	Yes	Yes	M	8200000
1172	Red-eyed Vireo	Bird	Vireo olivaceus	Passeriformes	Vireonidae	10	No	8	MD	Insectivore: lower canopy foliage gleaner	Yes	Yes	M	130000000
1173	Pine Warbler	Bird	Setophaga pinus	Passeriformes	Parulidae	10	No	2	WV	Insectivore: upper canopy foliage gleaner	Yes	Yes	PM	13000000
1174	American Woodcock	Bird	Scolopax minor	Charadriiformes	Scolopacidae	10	No	21	NY	Insectivore: ground gleaner	No	Yes	PM	3500000
1175	Tennessee Warbler	Bird	Oreothlypis peregrina	Passeriformes	Parulidae	10	No	8	MD	Insectivore: lower canopy foliage gleaner	Yes	Yes	M	95000000
1176	Black-throated Blue Warbler	Bird	Setophaga caerulescens	Passeriformes	Parulidae	10	No	2	WV	Insectivore: lower canopy foliage gleaner	Yes	Yes	M	2400000
1177	Black Vulture	Bird	Coragyps atratus	Cathartiformes	Cathartidae	10	No	24	WV	Scavenger	Yes	Yes	R	1200000
1178	Black-throated Blue Warbler	Bird	Setophaga caerulescens	Passeriformes	Parulidae	10	No	8	MD	Insectivore: lower canopy foliage gleaner	Yes	Yes	M	2400000
1179	Dark-eyed Junco	Bird	Junco hyemalis	Passeriformes	Emberizidae	10	No	21	NY	Granivore: ground to undergrowth gleaner	Yes	Yes	PM	190000000
1180	Ruby-crowned Kinglet	Bird	Regulus calendula	Passeriformes	Regulidae	10	No	21	NY	Insectivore: lower canopy foliage gleaner	Yes	Yes	M	90000000
1181	Unidentified Warbler	Bird	Unknown	Passeriformes	Parulidae	10	No	31	ME	Unknown	Yes	Yes	Unknown	Unknown
1182	Golden-crowned Kinglet	Bird	Regulus satrapa	Passeriformes	Regulidae	10	No	18	WV	Insectivore: lower canopy foliage gleaner	Yes	Yes	PM	130000000
1183	Unidentified Songbird	Bird	Unknown	Passeriformes	Unknown	10	No	31	ME	Unknown	Unknown	Yes	Unknown	Unknown
1184	Unidentified Bird	Bird	Unknown	Unknown	Unknown	10	No	2	WV	Unknown	Unknown	Unknown	Unknown	Unknown
1185	Unidentified Bird	Bird	Unknown	Unknown	Unknown	10	No	2	WV	Unknown	Unknown	Unknown	Unknown	Unknown
1186	Golden-crowned Kinglet	Bird	Regulus satrapa	Passeriformes	Regulidae	10	No	21	NY	Insectivore: lower canopy foliage gleaner	Yes	Yes	PM	130000000
1187	Unidentified Bird	Bird	Unknown	Unknown	Unknown	10	No	2	WV	Unknown	Unknown	Unknown	Unknown	Unknown
1188	Unidentified Waterfowl	Bird	Unknown	Anseriformes	Anatidae	10	No	2	WV	Unknown	Unknown	Yes	Unknown	Unknown
1189	Golden-crowned Kinglet	Bird	Regulus satrapa	Passeriformes	Regulidae	10	No	21	NY	Insectivore: lower canopy foliage gleaner	Yes	Yes	PM	130000000
1190	Red-tailed Hawk	Bird	Buteo jamaicensis	Accipitriformes	Accipitridae	10	No	24	WV	Carnivore: ground hawker	Yes	Yes	PM	2600000
1191	Mourning Dove	Bird	Zenaida macroura	Columbiformes	Columbidae	10	No	21	NY	Granivore: ground to undergrowth gleaner	Yes	Yes	PM	130000000
1192	Ruffed Grouse	Bird	Bonasa umbellus	Galliformes	Phasianidae	10	No	16	VT	Herbivore: ground forager	No	No	R	18000000
1193	Wood Duck	Bird	Aix sponsa	Anseriformes	Anatidae	11	No	18	WV	Omnivore: freshwater forager	Yes	Yes	PM	Unknown
1194	Yellow-rumped Warbler	Bird	Setophaga coronata	Passeriformes	Parulidae	11	No	18	WV	Insectivore: lower canopy foliage gleaner	Yes	Yes	M	150000000
1195	Golden-crowned Kinglet	Bird	Regulus satrapa	Passeriformes	Regulidae	11	No	18	WV	Insectivore: lower canopy foliage gleaner	Yes	Yes	PM	130000000
1196	Silver-haired Bat	Bat	Lasionycteris noctivagans	Chiroptera	Vespertilionidae	11	No	24	WV	Insectivore: aerial hawker-nocturnal	Bat	Bat	PM	Unknown
1197	Golden-crowned Kinglet	Bird	Regulus satrapa	Passeriformes	Regulidae	11	No	21	NY	Insectivore: lower canopy foliage gleaner	Yes	Yes	PM	130000000
1198	Ruby-crowned Kinglet	Bird	Regulus calendula	Passeriformes	Regulidae	12	No	16	VT	Insectivore: lower canopy foliage gleaner	Yes	Yes	M	90000000
1199	Ruffed Grouse	Bird	Bonasa umbellus	Galliformes	Phasianidae	2	No	31	ME	Herbivore: ground forager	No	No	R	18000000
1200	Ruffed Grouse	Bird	Bonasa umbellus	Galliformes	Phasianidae	2	No	31	ME	Herbivore: ground forager	No	No	R	18000000
1201	Winter Wren	Bird	Troglodytes hiemalis	Passeriformes	Troglodytidae	4	No	32	ME	Insectivore: lower canopy foliage gleaner	No	Yes	M	12000000
1202	Ruffed Grouse	Bird	Bonasa umbellus	Galliformes	Phasianidae	4	No	24	WV	Herbivore: ground forager	No	No	R	18000000
1203	Winter Wren	Bird	Troglodytes hiemalis	Passeriformes	Troglodytidae	4	No	34	ME	Insectivore: lower canopy foliage gleaner	No	Yes	M	12000000
1204	Red-tailed Hawk	Bird	Buteo jamaicensis	Accipitriformes	Accipitridae	4	No	31	ME	Carnivore: ground hawker	Yes	Yes	PM	2600000
1205	Unidentified Bird	Bird	Unknown	Unknown	Unknown	4	No	31	ME	Unknown	Unknown	Unknown	Unknown	Unknown
1206	Ruffed Grouse	Bird	Bonasa umbellus	Galliformes	Phasianidae	4	No	31	ME	Herbivore: ground forager	No	No	R	18000000
1207	Golden-crowned Kinglet	Bird	Regulus satrapa	Passeriformes	Regulidae	4	No	28	ME	Insectivore: lower canopy foliage gleaner	Yes	Yes	PM	130000000
1208	Ruffed Grouse	Bird	Bonasa umbellus	Galliformes	Phasianidae	4	No	32	ME	Herbivore: ground forager	No	No	R	18000000
1209	Golden-crowned Kinglet	Bird	Regulus satrapa	Passeriformes	Regulidae	4	No	28	ME	Insectivore: lower canopy foliage gleaner	Yes	Yes	PM	130000000
1210	Golden-crowned Kinglet	Bird	Regulus satrapa	Passeriformes	Regulidae	4	No	31	ME	Insectivore: lower canopy foliage gleaner	Yes	Yes	PM	130000000
1211	Unidentified Bird	Bird	Unknown	Unknown	Unknown	4	No	32	ME	Unknown	Unknown	Unknown	Unknown	Unknown
1212	Ruffed Grouse	Bird	Bonasa umbellus	Galliformes	Phasianidae	4	No	32	ME	Herbivore: ground forager	No	No	R	18000000
1213	Belted Kingfisher	Bird	Megaceryle alcyon	Coraciiformes	Alcedinidae	5	No	28	ME	Carnivore: freshwater forager	Yes	Yes	PM	1700000
1214	Chipping Sparrow	Bird	Spizella passerina	Passeriformes	Emberizidae	5	No	32	ME	Granivore: ground to undergrowth gleaner	Yes	Yes	M	210000000
1215	Black-throated Green Warbler	Bird	Setophaga virens	Passeriformes	Parulidae	5	No	28	ME	Insectivore: lower canopy foliage gleaner	Yes	Yes	M	8700000
1216	White-throated Sparrow	Bird	Zonotrichia albicollis	Passeriformes	Emberizidae	5	No	31	ME	Granivore: ground to undergrowth gleaner	No	Yes	M	170000000
1217	Song Sparrow	Bird	Melospiza melodia	Passeriformes	Emberizidae	5	No	28	ME	Granivore: ground to undergrowth gleaner	Yes	Yes	PM	130000000
1218	Common Yellowthroat	Bird	Geothlypis trichas	Passeriformes	Parulidae	5	No	32	ME	Insectivore: lower canopy foliage gleaner	Yes	Yes	PM	81000000
1219	Black-and-white Warbler	Bird	Mniotilta varia	Passeriformes	Parulidae	5	No	28	ME	Insectivore: bark gleaner	Yes	Yes	M	18000000
1220	Black-and-white Warbler	Bird	Mniotilta varia	Passeriformes	Parulidae	5	No	28	ME	Insectivore: bark gleaner	Yes	Yes	M	18000000
1221	Blue-headed Vireo	Bird	Vireo solitarius	Passeriformes	Vireonidae	5	No	31	ME	Insectivore: lower canopy foliage gleaner	Yes	Yes	M	13000000
1222	Yellow-rumped Warbler	Bird	Setophaga coronata	Passeriformes	Parulidae	5	No	32	ME	Insectivore: lower canopy foliage gleaner	Yes	Yes	M	150000000
1223	Common Yellowthroat	Bird	Geothlypis trichas	Passeriformes	Parulidae	5	No	28	ME	Insectivore: lower canopy foliage gleaner	Yes	Yes	PM	81000000
1224	Silver-haired Bat	Bat	Lasionycteris noctivagans	Chiroptera	Vespertilionidae	5	No	24	WV	Insectivore: aerial hawker-nocturnal	Bat	Bat	PM	Unknown
1225	Blackburnian Warbler	Bird	Setophaga fusca	Passeriformes	Parulidae	5	No	28	ME	Insectivore: lower canopy foliage gleaner	Yes	Yes	M	14000000
1226	Red-eyed Vireo	Bird	Vireo olivaceus	Passeriformes	Vireonidae	5	No	28	ME	Insectivore: lower canopy foliage gleaner	Yes	Yes	M	130000000
1227	Blackpoll Warbler	Bird	Setophaga striata	Passeriformes	Parulidae	5	No	28	ME	Insectivore: lower canopy foliage gleaner	Yes	Yes	M	59000000
1228	Magnolia Warbler	Bird	Setophaga magnolia	Passeriformes	Parulidae	5	No	31	ME	Insectivore: lower canopy foliage gleaner	Yes	Yes	M	39000000
1229	Unidentified Flycatcher	Bird	Unknown	Passeriformes	Tyrannidae	5	No	34	ME	Unknown	Yes	Yes	Unknown	Unknown
1230	American Redstart	Bird	Setophaga ruticilla	Passeriformes	Parulidae	6	No	28	ME	Insectivore: air hawker under canopy	Yes	Yes	M	42000000
1231	Red-eyed Vireo	Bird	Vireo olivaceus	Passeriformes	Vireonidae	6	No	28	ME	Insectivore: lower canopy foliage gleaner	Yes	Yes	M	130000000
1232	Hermit Thrush	Bird	Catharus guttatus	Passeriformes	Turdidae	6	No	31	ME	Insectivore: ground gleaner	Yes	Yes	M	70000000
1233	Red-eyed Vireo	Bird	Vireo olivaceus	Passeriformes	Vireonidae	6	No	31	ME	Insectivore: lower canopy foliage gleaner	Yes	Yes	M	130000000
1234	Red-eyed Vireo	Bird	Vireo olivaceus	Passeriformes	Vireonidae	6	No	31	ME	Insectivore: lower canopy foliage gleaner	Yes	Yes	M	130000000
1235	Swainson's Thrush	Bird	Catharus ustulatus	Passeriformes	Turdidae	6	No	34	ME	Insectivore: lower canopy foliage gleaner	Yes	Yes	M	110000000
1236	Red-eyed Vireo	Bird	Vireo olivaceus	Passeriformes	Vireonidae	6	No	31	ME	Insectivore: lower canopy foliage gleaner	Yes	Yes	M	130000000
1237	Red-eyed Vireo	Bird	Vireo olivaceus	Passeriformes	Vireonidae	6	No	32	ME	Insectivore: lower canopy foliage gleaner	Yes	Yes	M	130000000
1238	Common Nighthawk	Bird	Chordeiles minor	Caprimulgiformes	Caprimulgidae	6	No	31	ME	Insectivore: nocturnal	Yes	Yes	M	16000000
1239	Red-breasted Nuthatch	Bird	Sitta canadensis	Passeriformes	Sittidae	6	No	16	VT	Insectivore: bark gleaner	No	Yes	PM	19000000
1240	Red-tailed Hawk	Bird	Buteo jamaicensis	Accipitriformes	Accipitridae	6	No	24	WV	Carnivore: ground hawker	Yes	Yes	PM	2600000
1241	Common Grackle	Bird	Quiscalus quiscula	Passeriformes	Icteridae	7	No	34	ME	Omnivore: ground forager	No	Yes	PM	69000000
1242	Red-breasted Nuthatch	Bird	Sitta canadensis	Passeriformes	Sittidae	7	No	31	ME	Insectivore: bark gleaner	No	Yes	PM	19000000
1243	Red-eyed Vireo	Bird	Vireo olivaceus	Passeriformes	Vireonidae	7	No	30	WV	Insectivore: lower canopy foliage gleaner	Yes	Yes	M	130000000
1244	Red-eyed Vireo	Bird	Vireo olivaceus	Passeriformes	Vireonidae	7	No	30	WV	Insectivore: lower canopy foliage gleaner	Yes	Yes	M	130000000
1245	Magnolia Warbler	Bird	Setophaga magnolia	Passeriformes	Parulidae	7	No	31	ME	Insectivore: lower canopy foliage gleaner	Yes	Yes	M	39000000
1246	Hoary Bat	Bat	Lasiurus cinereus	Chiroptera	Vespertilionidae	7	No	34	ME	Insectivore: aerial hawker-nocturnal	Bat	Bat	PM	Unknown
1247	Unidentified Kinglet	Bird	Unknown	Passeriformes	Regulidae	7	No	31	ME	Unknown	Yes	Yes	Unknown	Unknown
1248	Hoary Bat	Bat	Lasiurus cinereus	Chiroptera	Vespertilionidae	7	No	24	WV	Insectivore: aerial hawker-nocturnal	Bat	Bat	PM	Unknown
1249	Hoary Bat	Bat	Lasiurus cinereus	Chiroptera	Vespertilionidae	7	No	34	ME	Insectivore: aerial hawker-nocturnal	Bat	Bat	PM	Unknown
1250	Hoary Bat	Bat	Lasiurus cinereus	Chiroptera	Vespertilionidae	7	No	24	WV	Insectivore: aerial hawker-nocturnal	Bat	Bat	PM	Unknown
1251	Big Brown Bat	Bat	Eptesicus fuscus	Chiroptera	Vespertilionidae	8	No	24	WV	Insectivore: aerial hawker-nocturnal	Bat	Bat	PM	Unknown
1252	Turkey Vulture	Bird	Cathartes aura	Cathartiformes	Cathartidae	8	No	24	WV	Scavenger	Yes	Yes	PM	6700000
1253	American Redstart	Bird	Setophaga ruticilla	Passeriformes	Parulidae	8	No	28	ME	Insectivore: air hawker under canopy	Yes	Yes	M	42000000
1254	Red-breasted Nuthatch	Bird	Sitta canadensis	Passeriformes	Sittidae	8	No	31	ME	Insectivore: bark gleaner	No	Yes	PM	19000000
1255	Red-eyed Vireo	Bird	Vireo olivaceus	Passeriformes	Vireonidae	8	No	31	ME	Insectivore: lower canopy foliage gleaner	Yes	Yes	M	130000000
1256	Red-eyed Vireo	Bird	Vireo olivaceus	Passeriformes	Vireonidae	8	No	24	WV	Insectivore: lower canopy foliage gleaner	Yes	Yes	M	130000000
1257	Northern Parula	Bird	Setophaga americana	Passeriformes	Parulidae	8	No	28	ME	Insectivore: lower canopy foliage gleaner	Yes	Yes	M	17000000
1258	Ruffed Grouse	Bird	Bonasa umbellus	Galliformes	Phasianidae	8	No	31	ME	Herbivore: ground forager	No	No	R	18000000
1259	Red-eyed Vireo	Bird	Vireo olivaceus	Passeriformes	Vireonidae	8	No	30	WV	Insectivore: lower canopy foliage gleaner	Yes	Yes	M	130000000
1260	Red-breasted Nuthatch	Bird	Sitta canadensis	Passeriformes	Sittidae	8	No	28	ME	Insectivore: bark gleaner	No	Yes	PM	19000000
1261	Hoary Bat	Bat	Lasiurus cinereus	Chiroptera	Vespertilionidae	8	No	34	ME	Insectivore: aerial hawker-nocturnal	Bat	Bat	PM	Unknown
1262	American Redstart	Bird	Setophaga ruticilla	Passeriformes	Parulidae	8	No	28	ME	Insectivore: air hawker under canopy	Yes	Yes	M	42000000
1263	Unidentified Passerine	Bird	Unknown	Passeriformes	Unknown	8	No	28	ME	Unknown	Unknown	Yes	Unknown	Unknown
1264	Red-breasted Nuthatch	Bird	Sitta canadensis	Passeriformes	Sittidae	8	No	28	ME	Insectivore: bark gleaner	No	Yes	PM	19000000
1265	Red-breasted Nuthatch	Bird	Sitta canadensis	Passeriformes	Sittidae	8	No	31	ME	Insectivore: bark gleaner	No	Yes	PM	19000000
1266	Magnolia Warbler	Bird	Setophaga magnolia	Passeriformes	Parulidae	8	No	31	ME	Insectivore: lower canopy foliage gleaner	Yes	Yes	M	39000000
1267	Eastern Red Bat	Bat	Lasiurus borealis	Chiroptera	Vespertilionidae	9	No	34	ME	Insectivore: aerial hawker-nocturnal	Bat	Bat	PM	Unknown
1268	Unidentified Bird	Bird	Unknown	Unknown	Unknown	9	No	31	ME	Unknown	Unknown	Unknown	Unknown	Unknown
1269	Red-breasted Nuthatch	Bird	Sitta canadensis	Passeriformes	Sittidae	9	No	34	ME	Insectivore: bark gleaner	No	Yes	PM	19000000
1270	Broad-winged Hawk	Bird	Buteo platypterus	Accipitriformes	Accipitridae	9	No	34	ME	Carnivore: ground hawker	Yes	Yes	M	1800000
1271	Red-eyed Vireo	Bird	Vireo olivaceus	Passeriformes	Vireonidae	9	No	34	ME	Insectivore: lower canopy foliage gleaner	Yes	Yes	M	130000000
1272	Unidentified Passerine	Bird	Unknown	Passeriformes	Unknown	9	No	31	ME	Unknown	Unknown	Yes	Unknown	Unknown
1273	Unidentified Passerine	Bird	Unknown	Passeriformes	Unknown	9	No	31	ME	Unknown	Unknown	Yes	Unknown	Unknown
1274	Blackburnian Warbler	Bird	Setophaga fusca	Passeriformes	Parulidae	9	No	31	ME	Insectivore: lower canopy foliage gleaner	Yes	Yes	M	14000000
1275	Unidentified Passerine	Bird	Unknown	Passeriformes	Unknown	9	No	31	ME	Unknown	Unknown	Yes	Unknown	Unknown
1276	Northern Parula	Bird	Setophaga americana	Passeriformes	Parulidae	9	No	31	ME	Insectivore: lower canopy foliage gleaner	Yes	Yes	M	17000000
1277	Red-eyed Vireo	Bird	Vireo olivaceus	Passeriformes	Vireonidae	9	No	31	ME	Insectivore: lower canopy foliage gleaner	Yes	Yes	M	130000000
1278	Turkey Vulture	Bird	Cathartes aura	Cathartiformes	Cathartidae	9	No	31	ME	Scavenger	Yes	Yes	PM	6700000
1279	Red-eyed Vireo	Bird	Vireo olivaceus	Passeriformes	Vireonidae	9	No	28	ME	Insectivore: lower canopy foliage gleaner	Yes	Yes	M	130000000
1280	Magnolia Warbler	Bird	Setophaga magnolia	Passeriformes	Parulidae	9	No	28	ME	Insectivore: lower canopy foliage gleaner	Yes	Yes	M	39000000
1281	Northern Parula	Bird	Setophaga americana	Passeriformes	Parulidae	9	No	28	ME	Insectivore: lower canopy foliage gleaner	Yes	Yes	M	17000000
1282	Red-eyed Vireo	Bird	Vireo olivaceus	Passeriformes	Vireonidae	9	No	28	ME	Insectivore: lower canopy foliage gleaner	Yes	Yes	M	130000000
1283	Unidentified Warbler	Bird	Unknown	Passeriformes	Parulidae	9	No	28	ME	Unknown	Yes	Yes	Unknown	Unknown
1284	Black-and-white Warbler	Bird	Mniotilta varia	Passeriformes	Parulidae	9	No	24	WV	Insectivore: bark gleaner	Yes	Yes	M	18000000
1285	Red-eyed Vireo	Bird	Vireo olivaceus	Passeriformes	Vireonidae	9	No	34	ME	Insectivore: lower canopy foliage gleaner	Yes	Yes	M	130000000
1286	Hoary Bat	Bat	Lasiurus cinereus	Chiroptera	Vespertilionidae	9	No	34	ME	Insectivore: aerial hawker-nocturnal	Bat	Bat	PM	Unknown
1287	Turkey Vulture	Bird	Cathartes aura	Cathartiformes	Cathartidae	9	No	5	MD	Scavenger	Yes	Yes	PM	6700000
1288	Eastern Red Bat	Bat	Lasiurus borealis	Chiroptera	Vespertilionidae	9	No	24	WV	Insectivore: aerial hawker-nocturnal	Bat	Bat	PM	Unknown
1289	Hoary Bat	Bat	Lasiurus cinereus	Chiroptera	Vespertilionidae	9	No	24	WV	Insectivore: aerial hawker-nocturnal	Bat	Bat	PM	Unknown
1290	Magnolia Warbler	Bird	Setophaga magnolia	Passeriformes	Parulidae	9	No	31	ME	Insectivore: lower canopy foliage gleaner	Yes	Yes	M	39000000
1291	Magnolia Warbler	Bird	Setophaga magnolia	Passeriformes	Parulidae	9	No	31	ME	Insectivore: lower canopy foliage gleaner	Yes	Yes	M	39000000
1292	Magnolia Warbler	Bird	Setophaga magnolia	Passeriformes	Parulidae	9	No	32	ME	Insectivore: lower canopy foliage gleaner	Yes	Yes	M	39000000
1293	Red-eyed Vireo	Bird	Vireo olivaceus	Passeriformes	Vireonidae	9	No	32	ME	Insectivore: lower canopy foliage gleaner	Yes	Yes	M	130000000
1294	Red-eyed Vireo	Bird	Vireo olivaceus	Passeriformes	Vireonidae	9	No	31	ME	Insectivore: lower canopy foliage gleaner	Yes	Yes	M	130000000
1295	Swainson's Thrush	Bird	Catharus ustulatus	Passeriformes	Turdidae	9	No	16	VT	Insectivore: lower canopy foliage gleaner	Yes	Yes	M	110000000
1296	Blue-headed Vireo	Bird	Vireo solitarius	Passeriformes	Vireonidae	9	No	28	ME	Insectivore: lower canopy foliage gleaner	Yes	Yes	M	13000000
1297	Nashville Warbler	Bird	Geothlypis philadelphia	Passeriformes	Parulidae	9	No	31	ME	Insectivore: lower canopy foliage gleaner	Yes	Yes	M	16000000
1298	Golden-crowned Kinglet	Bird	Regulus satrapa	Passeriformes	Regulidae	9	No	31	ME	Insectivore: lower canopy foliage gleaner	Yes	Yes	PM	130000000
1299	Golden-crowned Kinglet	Bird	Regulus satrapa	Passeriformes	Regulidae	9	No	32	ME	Insectivore: lower canopy foliage gleaner	Yes	Yes	PM	130000000
1300	Swainson's Thrush	Bird	Catharus ustulatus	Passeriformes	Turdidae	9	No	28	ME	Insectivore: lower canopy foliage gleaner	Yes	Yes	M	110000000
1301	Tennessee Warbler	Bird	Oreothlypis peregrina	Passeriformes	Parulidae	9	No	28	ME	Insectivore: lower canopy foliage gleaner	Yes	Yes	M	95000000
1302	Magnolia Warbler	Bird	Setophaga magnolia	Passeriformes	Parulidae	9	No	34	ME	Insectivore: lower canopy foliage gleaner	Yes	Yes	M	39000000
1303	Magnolia Warbler	Bird	Setophaga magnolia	Passeriformes	Parulidae	9	No	34	ME	Insectivore: lower canopy foliage gleaner	Yes	Yes	M	39000000
1304	Black-throated Green Warbler	Bird	Setophaga virens	Passeriformes	Parulidae	9	No	31	ME	Insectivore: lower canopy foliage gleaner	Yes	Yes	M	8700000
1305	Yellow-bellied Flycatcher	Bird	Empidonax flaviventris	Passeriformes	Tyrannidae	9	No	31	ME	Insectivore: air hawker under canopy	Yes	Yes	M	14000000
1306	Northern Flicker	Bird	Colaptes auratus	Piciformes	Picidae	9	No	34	ME	Insectivore: ground gleaner	Yes	Yes	PM	9900000
1307	Golden-crowned Kinglet	Bird	Regulus satrapa	Passeriformes	Regulidae	9	No	34	ME	Insectivore: lower canopy foliage gleaner	Yes	Yes	PM	130000000
1308	Common Yellowthroat	Bird	Geothlypis trichas	Passeriformes	Parulidae	9	No	34	ME	Insectivore: lower canopy foliage gleaner	Yes	Yes	PM	81000000
1309	Golden-crowned Kinglet	Bird	Regulus satrapa	Passeriformes	Regulidae	9	No	34	ME	Insectivore: lower canopy foliage gleaner	Yes	Yes	PM	130000000
1310	Magnolia Warbler	Bird	Setophaga magnolia	Passeriformes	Parulidae	10	No	34	ME	Insectivore: lower canopy foliage gleaner	Yes	Yes	M	39000000
1311	Red-eyed Vireo	Bird	Vireo olivaceus	Passeriformes	Vireonidae	10	No	34	ME	Insectivore: lower canopy foliage gleaner	Yes	Yes	M	130000000
1312	Red-eyed Vireo	Bird	Vireo olivaceus	Passeriformes	Vireonidae	10	No	34	ME	Insectivore: lower canopy foliage gleaner	Yes	Yes	M	130000000
1313	Northern Parula	Bird	Setophaga americana	Passeriformes	Parulidae	10	No	34	ME	Insectivore: lower canopy foliage gleaner	Yes	Yes	M	17000000
1314	Black-throated Blue Warbler	Bird	Setophaga caerulescens	Passeriformes	Parulidae	10	No	31	ME	Insectivore: lower canopy foliage gleaner	Yes	Yes	M	2400000
1315	Common Yellowthroat	Bird	Geothlypis trichas	Passeriformes	Parulidae	10	No	34	ME	Insectivore: lower canopy foliage gleaner	Yes	Yes	PM	81000000
1316	Golden-crowned Kinglet	Bird	Regulus satrapa	Passeriformes	Regulidae	10	No	31	ME	Insectivore: lower canopy foliage gleaner	Yes	Yes	PM	130000000
1317	Northern Parula	Bird	Setophaga americana	Passeriformes	Parulidae	10	No	31	ME	Insectivore: lower canopy foliage gleaner	Yes	Yes	M	17000000
1318	Golden-crowned Kinglet	Bird	Regulus satrapa	Passeriformes	Regulidae	10	No	28	ME	Insectivore: lower canopy foliage gleaner	Yes	Yes	PM	130000000
1319	Rock Pigeon	Bird	Columba livia	Columbiformes	Columbidae	10	No	2	WV	Granivore: ground to undergrowth gleaner	No	No	R	15000000
1320	Unidentified Warbler	Bird	Unknown	Passeriformes	Parulidae	10	No	2	WV	Unknown	Yes	Yes	Unknown	Unknown
1321	Chipping Sparrow	Bird	Spizella passerina	Passeriformes	Emberizidae	10	No	28	ME	Granivore: ground to undergrowth gleaner	Yes	Yes	M	210000000
1322	Dark-eyed Junco	Bird	Junco hyemalis	Passeriformes	Emberizidae	10	No	2	WV	Granivore: ground to undergrowth gleaner	Yes	Yes	PM	190000000
1323	Golden-crowned Kinglet	Bird	Regulus satrapa	Passeriformes	Regulidae	10	No	34	ME	Insectivore: lower canopy foliage gleaner	Yes	Yes	PM	130000000
1324	Wood Duck	Bird	Aix sponsa	Anseriformes	Anatidae	10	No	2	WV	Omnivore: freshwater forager	Yes	Yes	PM	Unknown
1325	Golden-crowned Kinglet	Bird	Regulus satrapa	Passeriformes	Regulidae	11	No	2	WV	Insectivore: lower canopy foliage gleaner	Yes	Yes	PM	130000000
1326	Ruffed Grouse	Bird	Bonasa umbellus	Galliformes	Phasianidae	12	No	31	ME	Herbivore: ground forager	No	No	R	18000000
1327	Ruffed Grouse	Bird	Bonasa umbellus	Galliformes	Phasianidae	12	No	14	NH	Herbivore: ground forager	No	No	R	18000000
1328	Ruffed Grouse	Bird	Bonasa umbellus	Galliformes	Phasianidae	1	No	16	VT	Herbivore: ground forager	No	No	R	18000000
1329	Unidentified Hawk	Bird	Unknown	Accipitriformes	Accipitridae	3	No	24	WV	Unknown	Unknown	Yes	Unknown	Unknown
1330	Eastern Red Bat	Bat	Lasiurus borealis	Chiroptera	Vespertilionidae	3	No	24	WV	Insectivore: aerial hawker-nocturnal	Bat	Bat	PM	Unknown
1331	Eastern Red Bat	Bat	Lasiurus borealis	Chiroptera	Vespertilionidae	4	No	24	WV	Insectivore: aerial hawker-nocturnal	Bat	Bat	PM	Unknown
1332	Blackpoll Warbler	Bird	Setophaga striata	Passeriformes	Parulidae	5	No	26	WV	Insectivore: lower canopy foliage gleaner	Yes	Yes	M	59000000
1333	Turkey Vulture	Bird	Cathartes aura	Cathartiformes	Cathartidae	5	No	24	WV	Scavenger	Yes	Yes	PM	6700000
1334	Hoary Bat	Bat	Lasiurus cinereus	Chiroptera	Vespertilionidae	5	No	5	MD	Insectivore: aerial hawker-nocturnal	Bat	Bat	PM	Unknown
1335	Red-eyed Vireo	Bird	Vireo olivaceus	Passeriformes	Vireonidae	5	No	26	WV	Insectivore: lower canopy foliage gleaner	Yes	Yes	M	130000000
1336	Ovenbird	Bird	Seiurus aurocapilla	Passeriformes	Parulidae	5	No	26	WV	Insectivore: ground gleaner	Yes	Yes	M	26000000
1337	Black-billed Cuckoo	Bird	Coccyzus erythropthalmus	Cuculiformes	Cuculidae	5	No	26	WV	Insectivore: upper canopy foliage gleaner	Yes	Yes	M	890000
1338	Unidentified Warbler	Bird	Unknown	Passeriformes	Parulidae	5	No	26	WV	Unknown	Yes	Yes	Unknown	Unknown
1339	Common Yellowthroat	Bird	Geothlypis trichas	Passeriformes	Parulidae	5	No	26	WV	Insectivore: lower canopy foliage gleaner	Yes	Yes	PM	81000000
1340	Turkey Vulture	Bird	Cathartes aura	Cathartiformes	Cathartidae	5	No	24	WV	Scavenger	Yes	Yes	PM	6700000
1341	Black-billed Cuckoo	Bird	Coccyzus erythropthalmus	Cuculiformes	Cuculidae	5	No	24	WV	Insectivore: upper canopy foliage gleaner	Yes	Yes	M	890000
1342	Ruffed Grouse	Bird	Bonasa umbellus	Galliformes	Phasianidae	5	No	31	ME	Herbivore: ground forager	No	No	R	18000000
1343	Red-eyed Vireo	Bird	Vireo olivaceus	Passeriformes	Vireonidae	6	No	26	WV	Insectivore: lower canopy foliage gleaner	Yes	Yes	M	130000000
1344	Red-tailed Hawk	Bird	Buteo jamaicensis	Accipitriformes	Accipitridae	6	No	24	WV	Carnivore: ground hawker	Yes	Yes	PM	2600000
1345	Hoary Bat	Bat	Lasiurus cinereus	Chiroptera	Vespertilionidae	7	No	5	MD	Insectivore: aerial hawker-nocturnal	Bat	Bat	PM	Unknown
1346	Hoary Bat	Bat	Lasiurus cinereus	Chiroptera	Vespertilionidae	7	No	5	MD	Insectivore: aerial hawker-nocturnal	Bat	Bat	PM	Unknown
1347	Hoary Bat	Bat	Lasiurus cinereus	Chiroptera	Vespertilionidae	7	No	5	MD	Insectivore: aerial hawker-nocturnal	Bat	Bat	PM	Unknown
1348	Red-eyed Vireo	Bird	Vireo olivaceus	Passeriformes	Vireonidae	8	No	24	WV	Insectivore: lower canopy foliage gleaner	Yes	Yes	M	130000000
1349	Silver-haired Bat	Bat	Lasionycteris noctivagans	Chiroptera	Vespertilionidae	9	No	24	WV	Insectivore: aerial hawker-nocturnal	Bat	Bat	PM	Unknown
1350	Red-eyed Vireo	Bird	Vireo olivaceus	Passeriformes	Vireonidae	9	No	24	WV	Insectivore: lower canopy foliage gleaner	Yes	Yes	M	130000000
1351	Eastern Red Bat	Bat	Lasiurus borealis	Chiroptera	Vespertilionidae	9	No	24	WV	Insectivore: aerial hawker-nocturnal	Bat	Bat	PM	Unknown
1352	Hermit Thrush	Bird	Catharus guttatus	Passeriformes	Turdidae	10	No	16	VT	Insectivore: ground gleaner	Yes	Yes	M	70000000
1353	Common Raven	Bird	Corvus corax	Passeriformes	Corvidae	10	No	30	WV	Omnivore: ground forager	No	Yes	R	7700000
1354	Common Raven	Bird	Corvus corax	Passeriformes	Corvidae	10	No	30	WV	Omnivore: ground forager	No	Yes	R	7700000
1355	Red-tailed Hawk	Bird	Buteo jamaicensis	Accipitriformes	Accipitridae	11	No	24	WV	Carnivore: ground hawker	Yes	Yes	PM	2600000
1356	Hoary Bat	Bat	Lasiurus cinereus	Chiroptera	Vespertilionidae	8	No	9	VT	Insectivore: aerial hawker-nocturnal	Bat	Bat	PM	Unknown
1357	Silver-haired Bat	Bat	Lasionycteris noctivagans	Chiroptera	Vespertilionidae	6	No	9	VT	Insectivore: aerial hawker-nocturnal	Bat	Bat	PM	Unknown
1358	Silver-haired Bat	Bat	Lasionycteris noctivagans	Chiroptera	Vespertilionidae	6	No	9	VT	Insectivore: aerial hawker-nocturnal	Bat	Bat	PM	Unknown
1359	Hoary Bat	Bat	Lasiurus cinereus	Chiroptera	Vespertilionidae	6	No	16	VT	Insectivore: aerial hawker-nocturnal	Bat	Bat	PM	Unknown
1360	Hoary Bat	Bat	Lasiurus cinereus	Chiroptera	Vespertilionidae	7	No	16	VT	Insectivore: aerial hawker-nocturnal	Bat	Bat	PM	Unknown
1361	Hoary Bat	Bat	Lasiurus cinereus	Chiroptera	Vespertilionidae	7	No	16	VT	Insectivore: aerial hawker-nocturnal	Bat	Bat	PM	Unknown
1362	Hoary Bat	Bat	Lasiurus cinereus	Chiroptera	Vespertilionidae	7	No	16	VT	Insectivore: aerial hawker-nocturnal	Bat	Bat	PM	Unknown
1363	Hoary Bat	Bat	Lasiurus cinereus	Chiroptera	Vespertilionidae	8	No	16	VT	Insectivore: aerial hawker-nocturnal	Bat	Bat	PM	Unknown
1364	Hoary Bat	Bat	Lasiurus cinereus	Chiroptera	Vespertilionidae	9	No	16	VT	Insectivore: aerial hawker-nocturnal	Bat	Bat	PM	Unknown
1365	Hoary Bat	Bat	Lasiurus cinereus	Chiroptera	Vespertilionidae	9	No	16	VT	Insectivore: aerial hawker-nocturnal	Bat	Bat	PM	Unknown
1366	Hoary Bat	Bat	Lasiurus cinereus	Chiroptera	Vespertilionidae	10	No	16	VT	Insectivore: aerial hawker-nocturnal	Bat	Bat	PM	Unknown
1367	Hoary Bat	Bat	Lasiurus cinereus	Chiroptera	Vespertilionidae	8	No	16	VT	Insectivore: aerial hawker-nocturnal	Bat	Bat	PM	Unknown
1368	Hoary Bat	Bat	Lasiurus cinereus	Chiroptera	Vespertilionidae	8	No	16	VT	Insectivore: aerial hawker-nocturnal	Bat	Bat	PM	Unknown
1369	Hoary Bat	Bat	Lasiurus cinereus	Chiroptera	Vespertilionidae	7	No	16	VT	Insectivore: aerial hawker-nocturnal	Bat	Bat	PM	Unknown
1370	Hoary Bat	Bat	Lasiurus cinereus	Chiroptera	Vespertilionidae	8	No	16	VT	Insectivore: aerial hawker-nocturnal	Bat	Bat	PM	Unknown
1371	Silver-haired Bat	Bat	Lasionycteris noctivagans	Chiroptera	Vespertilionidae	6	No	16	VT	Insectivore: aerial hawker-nocturnal	Bat	Bat	PM	Unknown
1372	Silver-haired Bat	Bat	Lasionycteris noctivagans	Chiroptera	Vespertilionidae	6	No	16	VT	Insectivore: aerial hawker-nocturnal	Bat	Bat	PM	Unknown
1373	Silver-haired Bat	Bat	Lasionycteris noctivagans	Chiroptera	Vespertilionidae	6	No	16	VT	Insectivore: aerial hawker-nocturnal	Bat	Bat	PM	Unknown
1374	Silver-haired Bat	Bat	Lasionycteris noctivagans	Chiroptera	Vespertilionidae	6	No	16	VT	Insectivore: aerial hawker-nocturnal	Bat	Bat	PM	Unknown
1375	Silver-haired Bat	Bat	Lasionycteris noctivagans	Chiroptera	Vespertilionidae	6	No	16	VT	Insectivore: aerial hawker-nocturnal	Bat	Bat	PM	Unknown
1376	Silver-haired Bat	Bat	Lasionycteris noctivagans	Chiroptera	Vespertilionidae	8	No	16	VT	Insectivore: aerial hawker-nocturnal	Bat	Bat	PM	Unknown
1377	Silver-haired Bat	Bat	Lasionycteris noctivagans	Chiroptera	Vespertilionidae	8	No	16	VT	Insectivore: aerial hawker-nocturnal	Bat	Bat	PM	Unknown
1378	Silver-haired Bat	Bat	Lasionycteris noctivagans	Chiroptera	Vespertilionidae	8	No	16	VT	Insectivore: aerial hawker-nocturnal	Bat	Bat	PM	Unknown
1379	Silver-haired Bat	Bat	Lasionycteris noctivagans	Chiroptera	Vespertilionidae	9	No	16	VT	Insectivore: aerial hawker-nocturnal	Bat	Bat	PM	Unknown
1380	Silver-haired Bat	Bat	Lasionycteris noctivagans	Chiroptera	Vespertilionidae	9	No	16	VT	Insectivore: aerial hawker-nocturnal	Bat	Bat	PM	Unknown
1381	Silver-haired Bat	Bat	Lasionycteris noctivagans	Chiroptera	Vespertilionidae	9	No	16	VT	Insectivore: aerial hawker-nocturnal	Bat	Bat	PM	Unknown
1382	Silver-haired Bat	Bat	Lasionycteris noctivagans	Chiroptera	Vespertilionidae	9	No	16	VT	Insectivore: aerial hawker-nocturnal	Bat	Bat	PM	Unknown
1383	Silver-haired Bat	Bat	Lasionycteris noctivagans	Chiroptera	Vespertilionidae	9	No	16	VT	Insectivore: aerial hawker-nocturnal	Bat	Bat	PM	Unknown
1384	Silver-haired Bat	Bat	Lasionycteris noctivagans	Chiroptera	Vespertilionidae	8	No	16	VT	Insectivore: aerial hawker-nocturnal	Bat	Bat	PM	Unknown
1385	Silver-haired Bat	Bat	Lasionycteris noctivagans	Chiroptera	Vespertilionidae	9	No	16	VT	Insectivore: aerial hawker-nocturnal	Bat	Bat	PM	Unknown
1386	Eastern Red Bat	Bat	Lasiurus borealis	Chiroptera	Vespertilionidae	4	No	26	WV	Insectivore: aerial hawker-nocturnal	Bat	Bat	PM	Unknown
1387	Eastern Red Bat	Bat	Lasiurus borealis	Chiroptera	Vespertilionidae	4	No	26	WV	Insectivore: aerial hawker-nocturnal	Bat	Bat	PM	Unknown
1388	Eastern Red Bat	Bat	Lasiurus borealis	Chiroptera	Vespertilionidae	5	No	26	WV	Insectivore: aerial hawker-nocturnal	Bat	Bat	PM	Unknown
1389	Eastern Red Bat	Bat	Lasiurus borealis	Chiroptera	Vespertilionidae	5	No	26	WV	Insectivore: aerial hawker-nocturnal	Bat	Bat	PM	Unknown
1390	Eastern Red Bat	Bat	Lasiurus borealis	Chiroptera	Vespertilionidae	6	No	26	WV	Insectivore: aerial hawker-nocturnal	Bat	Bat	PM	Unknown
1391	Eastern Red Bat	Bat	Lasiurus borealis	Chiroptera	Vespertilionidae	6	No	26	WV	Insectivore: aerial hawker-nocturnal	Bat	Bat	PM	Unknown
1392	Hoary Bat	Bat	Lasiurus cinereus	Chiroptera	Vespertilionidae	4	No	26	WV	Insectivore: aerial hawker-nocturnal	Bat	Bat	PM	Unknown
1393	Hoary Bat	Bat	Lasiurus cinereus	Chiroptera	Vespertilionidae	5	No	26	WV	Insectivore: aerial hawker-nocturnal	Bat	Bat	PM	Unknown
1394	Hoary Bat	Bat	Lasiurus cinereus	Chiroptera	Vespertilionidae	5	No	26	WV	Insectivore: aerial hawker-nocturnal	Bat	Bat	PM	Unknown
1395	Hoary Bat	Bat	Lasiurus cinereus	Chiroptera	Vespertilionidae	5	No	26	WV	Insectivore: aerial hawker-nocturnal	Bat	Bat	PM	Unknown
1396	Hoary Bat	Bat	Lasiurus cinereus	Chiroptera	Vespertilionidae	5	No	26	WV	Insectivore: aerial hawker-nocturnal	Bat	Bat	PM	Unknown
1397	Hoary Bat	Bat	Lasiurus cinereus	Chiroptera	Vespertilionidae	5	No	26	WV	Insectivore: aerial hawker-nocturnal	Bat	Bat	PM	Unknown
1398	Hoary Bat	Bat	Lasiurus cinereus	Chiroptera	Vespertilionidae	5	No	26	WV	Insectivore: aerial hawker-nocturnal	Bat	Bat	PM	Unknown
1399	Hoary Bat	Bat	Lasiurus cinereus	Chiroptera	Vespertilionidae	5	No	26	WV	Insectivore: aerial hawker-nocturnal	Bat	Bat	PM	Unknown
1400	Hoary Bat	Bat	Lasiurus cinereus	Chiroptera	Vespertilionidae	5	No	26	WV	Insectivore: aerial hawker-nocturnal	Bat	Bat	PM	Unknown
1401	Hoary Bat	Bat	Lasiurus cinereus	Chiroptera	Vespertilionidae	5	No	26	WV	Insectivore: aerial hawker-nocturnal	Bat	Bat	PM	Unknown
1402	Hoary Bat	Bat	Lasiurus cinereus	Chiroptera	Vespertilionidae	6	No	26	WV	Insectivore: aerial hawker-nocturnal	Bat	Bat	PM	Unknown
1403	Hoary Bat	Bat	Lasiurus cinereus	Chiroptera	Vespertilionidae	6	No	26	WV	Insectivore: aerial hawker-nocturnal	Bat	Bat	PM	Unknown
1404	Hoary Bat	Bat	Lasiurus cinereus	Chiroptera	Vespertilionidae	6	No	26	WV	Insectivore: aerial hawker-nocturnal	Bat	Bat	PM	Unknown
1405	Eastern Red Bat	Bat	Lasiurus borealis	Chiroptera	Vespertilionidae	7	No	31	ME	Insectivore: aerial hawker-nocturnal	Bat	Bat	PM	Unknown
1406	Eastern Red Bat	Bat	Lasiurus borealis	Chiroptera	Vespertilionidae	8	No	31	ME	Insectivore: aerial hawker-nocturnal	Bat	Bat	PM	Unknown
1407	Eastern Red Bat	Bat	Lasiurus borealis	Chiroptera	Vespertilionidae	8	No	31	ME	Insectivore: aerial hawker-nocturnal	Bat	Bat	PM	Unknown
1408	Hoary Bat	Bat	Lasiurus cinereus	Chiroptera	Vespertilionidae	7	No	31	ME	Insectivore: aerial hawker-nocturnal	Bat	Bat	PM	Unknown
1409	Hoary Bat	Bat	Lasiurus cinereus	Chiroptera	Vespertilionidae	7	No	31	ME	Insectivore: aerial hawker-nocturnal	Bat	Bat	PM	Unknown
1410	Hoary Bat	Bat	Lasiurus cinereus	Chiroptera	Vespertilionidae	8	No	31	ME	Insectivore: aerial hawker-nocturnal	Bat	Bat	PM	Unknown
1411	Hoary Bat	Bat	Lasiurus cinereus	Chiroptera	Vespertilionidae	8	No	31	ME	Insectivore: aerial hawker-nocturnal	Bat	Bat	PM	Unknown
1412	Hoary Bat	Bat	Lasiurus cinereus	Chiroptera	Vespertilionidae	9	No	31	ME	Insectivore: aerial hawker-nocturnal	Bat	Bat	PM	Unknown
1413	Hoary Bat	Bat	Lasiurus cinereus	Chiroptera	Vespertilionidae	9	No	31	ME	Insectivore: aerial hawker-nocturnal	Bat	Bat	PM	Unknown
1414	Silver-haired Bat	Bat	Lasionycteris noctivagans	Chiroptera	Vespertilionidae	7	No	31	ME	Insectivore: aerial hawker-nocturnal	Bat	Bat	PM	Unknown
1415	Silver-haired Bat	Bat	Lasionycteris noctivagans	Chiroptera	Vespertilionidae	7	No	31	ME	Insectivore: aerial hawker-nocturnal	Bat	Bat	PM	Unknown
1416	Silver-haired Bat	Bat	Lasionycteris noctivagans	Chiroptera	Vespertilionidae	8	No	31	ME	Insectivore: aerial hawker-nocturnal	Bat	Bat	PM	Unknown
1417	Silver-haired Bat	Bat	Lasionycteris noctivagans	Chiroptera	Vespertilionidae	8	No	31	ME	Insectivore: aerial hawker-nocturnal	Bat	Bat	PM	Unknown
1418	Silver-haired Bat	Bat	Lasionycteris noctivagans	Chiroptera	Vespertilionidae	8	No	31	ME	Insectivore: aerial hawker-nocturnal	Bat	Bat	PM	Unknown
1419	Silver-haired Bat	Bat	Lasionycteris noctivagans	Chiroptera	Vespertilionidae	9	No	31	ME	Insectivore: aerial hawker-nocturnal	Bat	Bat	PM	Unknown
1420	Big Brown Bat	Bat	Eptesicus fuscus	Chiroptera	Vespertilionidae	9	No	15	ME	Insectivore: aerial hawker-nocturnal	Bat	Bat	PM	Unknown
1421	Eastern Red Bat	Bat	Lasiurus borealis	Chiroptera	Vespertilionidae	9	No	15	ME	Insectivore: aerial hawker-nocturnal	Bat	Bat	PM	Unknown
1422	Hoary Bat	Bat	Lasiurus cinereus	Chiroptera	Vespertilionidae	6	No	32	ME	Insectivore: aerial hawker-nocturnal	Bat	Bat	PM	Unknown
1423	Silver-haired Bat	Bat	Lasionycteris noctivagans	Chiroptera	Vespertilionidae	9	No	32	ME	Insectivore: aerial hawker-nocturnal	Bat	Bat	PM	Unknown
1424	Eastern Red Bat	Bat	Lasiurus borealis	Chiroptera	Vespertilionidae	10	No	14	NH	Insectivore: aerial hawker-nocturnal	Bat	Bat	PM	Unknown
1425	Silver-haired Bat	Bat	Lasionycteris noctivagans	Chiroptera	Vespertilionidae	10	No	14	NH	Insectivore: aerial hawker-nocturnal	Bat	Bat	PM	Unknown
1426	Eastern Red Bat	Bat	Lasiurus borealis	Chiroptera	Vespertilionidae	8	No	28	ME	Insectivore: aerial hawker-nocturnal	Bat	Bat	PM	Unknown
1427	Silver-haired Bat	Bat	Lasionycteris noctivagans	Chiroptera	Vespertilionidae	8	No	28	ME	Insectivore: aerial hawker-nocturnal	Bat	Bat	PM	Unknown
1428	Silver-haired Bat	Bat	Lasionycteris noctivagans	Chiroptera	Vespertilionidae	8	No	28	ME	Insectivore: aerial hawker-nocturnal	Bat	Bat	PM	Unknown
1429	Unidentified Songbird	Bird	Unknown	Passeriformes	Unknown	4	No	41	ME	Unknown	Unknown	Yes	Unknown	Unknown
1430	Unidentified Songbird	Bird	Unknown	Passeriformes	Unknown	5	No	32	ME	Unknown	Unknown	Yes	Unknown	Unknown
1431	Unidentified Songbird	Bird	Unknown	Passeriformes	Unknown	5	No	32	ME	Unknown	Unknown	Yes	Unknown	Unknown
1432	Unidentified Songbird	Bird	Unknown	Passeriformes	Unknown	5	No	32	ME	Unknown	Unknown	Yes	Unknown	Unknown
1433	Unidentified Songbird	Bird	Unknown	Passeriformes	Unknown	5	No	32	ME	Unknown	Unknown	Yes	Unknown	Unknown
1434	Yellow-rumped Warbler	Bird	Setophaga coronata	Passeriformes	Parulidae	5	No	3	ME	Insectivore: lower canopy foliage gleaner	Yes	Yes	M	150000000
1435	Red-eyed Vireo	Bird	Vireo olivaceus	Passeriformes	Vireonidae	5	No	41	ME	Insectivore: lower canopy foliage gleaner	Yes	Yes	M	130000000
1436	Blue-headed Vireo	Bird	Vireo solitarius	Passeriformes	Vireonidae	5	No	32	ME	Insectivore: lower canopy foliage gleaner	Yes	Yes	M	13000000
1437	Magnolia Warbler	Bird	Setophaga magnolia	Passeriformes	Parulidae	5	No	3	ME	Insectivore: lower canopy foliage gleaner	Yes	Yes	M	39000000
1438	Unidentified Songbird	Bird	Unknown	Passeriformes	Unknown	5	No	32	ME	Unknown	Unknown	Yes	Unknown	Unknown
1439	Black-and-white Warbler	Bird	Mniotilta varia	Passeriformes	Parulidae	5	No	3	ME	Insectivore: bark gleaner	Yes	Yes	M	18000000
1440	Black-throated Green Warbler	Bird	Setophaga virens	Passeriformes	Parulidae	5	No	3	ME	Insectivore: lower canopy foliage gleaner	Yes	Yes	M	8700000
1441	Common Yellowthroat	Bird	Geothlypis trichas	Passeriformes	Parulidae	5	No	3	ME	Insectivore: lower canopy foliage gleaner	Yes	Yes	PM	81000000
1442	Black-throated Green Warbler	Bird	Setophaga virens	Passeriformes	Parulidae	5	No	3	ME	Insectivore: lower canopy foliage gleaner	Yes	Yes	M	8700000
1443	Northern Waterthrush	Bird	Parkesia noveboracensis	Passeriformes	Parulidae	5	No	3	ME	Insectivore: ground gleaner	Yes	Yes	M	18000000
1444	Northern Parula	Bird	Setophaga americana	Passeriformes	Parulidae	5	No	3	ME	Insectivore: lower canopy foliage gleaner	Yes	Yes	M	17000000
1445	Ovenbird	Bird	Seiurus aurocapilla	Passeriformes	Parulidae	5	No	3	ME	Insectivore: ground gleaner	Yes	Yes	M	26000000
1446	Black-throated Green Warbler	Bird	Setophaga virens	Passeriformes	Parulidae	5	No	41	ME	Insectivore: lower canopy foliage gleaner	Yes	Yes	M	8700000
1447	Red-eyed Vireo	Bird	Vireo olivaceus	Passeriformes	Vireonidae	5	No	41	ME	Insectivore: lower canopy foliage gleaner	Yes	Yes	M	130000000
1448	Black-throated Green Warbler	Bird	Setophaga virens	Passeriformes	Parulidae	5	No	41	ME	Insectivore: lower canopy foliage gleaner	Yes	Yes	M	8700000
1449	Red-eyed Vireo	Bird	Vireo olivaceus	Passeriformes	Vireonidae	5	No	41	ME	Insectivore: lower canopy foliage gleaner	Yes	Yes	M	130000000
1450	Northern Parula	Bird	Setophaga americana	Passeriformes	Parulidae	5	No	41	ME	Insectivore: lower canopy foliage gleaner	Yes	Yes	M	17000000
1451	Chestnut-sided Warbler	Bird	Setophaga pensylvanica	Passeriformes	Parulidae	5	No	3	ME	Insectivore: lower canopy foliage gleaner	Yes	Yes	M	18000000
1452	Unidentified Warbler	Bird	Unknown	Passeriformes	Parulidae	5	No	3	ME	Unknown	Yes	Yes	Unknown	Unknown
1453	Red-eyed Vireo	Bird	Vireo olivaceus	Passeriformes	Vireonidae	5	No	32	ME	Insectivore: lower canopy foliage gleaner	Yes	Yes	M	130000000
1454	Magnolia Warbler	Bird	Setophaga magnolia	Passeriformes	Parulidae	5	No	32	ME	Insectivore: lower canopy foliage gleaner	Yes	Yes	M	39000000
1455	Red-eyed Vireo	Bird	Vireo olivaceus	Passeriformes	Vireonidae	5	No	32	ME	Insectivore: lower canopy foliage gleaner	Yes	Yes	M	130000000
1456	Red-eyed Vireo	Bird	Vireo olivaceus	Passeriformes	Vireonidae	5	No	32	ME	Insectivore: lower canopy foliage gleaner	Yes	Yes	M	130000000
1457	Unidentified Songbird	Bird	Unknown	Passeriformes	Unknown	5	No	32	ME	Unknown	Unknown	Yes	Unknown	Unknown
1458	Magnolia Warbler	Bird	Setophaga magnolia	Passeriformes	Parulidae	5	No	32	ME	Insectivore: lower canopy foliage gleaner	Yes	Yes	M	39000000
1459	Unidentified Songbird	Bird	Unknown	Passeriformes	Unknown	6	No	41	ME	Unknown	Unknown	Yes	Unknown	Unknown
1460	Red-eyed Vireo	Bird	Vireo olivaceus	Passeriformes	Vireonidae	6	No	3	ME	Insectivore: lower canopy foliage gleaner	Yes	Yes	M	130000000
1461	Unidentified Songbird	Bird	Unknown	Passeriformes	Unknown	6	No	3	ME	Unknown	Unknown	Yes	Unknown	Unknown
1462	Red-eyed Vireo	Bird	Vireo olivaceus	Passeriformes	Vireonidae	6	No	32	ME	Insectivore: lower canopy foliage gleaner	Yes	Yes	M	130000000
1463	Unidentified Songbird	Bird	Unknown	Passeriformes	Unknown	6	No	32	ME	Unknown	Unknown	Yes	Unknown	Unknown
1464	Red-eyed Vireo	Bird	Vireo olivaceus	Passeriformes	Vireonidae	6	No	32	ME	Insectivore: lower canopy foliage gleaner	Yes	Yes	M	130000000
1465	Red-eyed Vireo	Bird	Vireo olivaceus	Passeriformes	Vireonidae	6	No	32	ME	Insectivore: lower canopy foliage gleaner	Yes	Yes	M	130000000
1466	Red-eyed Vireo	Bird	Vireo olivaceus	Passeriformes	Vireonidae	6	No	32	ME	Insectivore: lower canopy foliage gleaner	Yes	Yes	M	130000000
1467	Unidentified Songbird	Bird	Unknown	Passeriformes	Unknown	6	No	32	ME	Unknown	Unknown	Yes	Unknown	Unknown
1468	Unidentified Songbird	Bird	Unknown	Passeriformes	Unknown	6	No	32	ME	Unknown	Unknown	Yes	Unknown	Unknown
1469	Unidentified Songbird	Bird	Unknown	Passeriformes	Unknown	6	No	32	ME	Unknown	Unknown	Yes	Unknown	Unknown
1470	Red-eyed Vireo	Bird	Vireo olivaceus	Passeriformes	Vireonidae	6	No	32	ME	Insectivore: lower canopy foliage gleaner	Yes	Yes	M	130000000
1471	Unidentified Songbird	Bird	Unknown	Passeriformes	Unknown	6	No	41	ME	Unknown	Unknown	Yes	Unknown	Unknown
1472	Hoary Bat	Bat	Lasiurus cinereus	Chiroptera	Vespertilionidae	6	No	32	ME	Insectivore: aerial hawker-nocturnal	Bat	Bat	PM	Unknown
1473	Red-eyed Vireo	Bird	Vireo olivaceus	Passeriformes	Vireonidae	6	No	3	ME	Insectivore: lower canopy foliage gleaner	Yes	Yes	M	130000000
1474	Hoary Bat	Bat	Lasiurus cinereus	Chiroptera	Vespertilionidae	7	No	41	ME	Insectivore: aerial hawker-nocturnal	Bat	Bat	PM	Unknown
1475	Unidentified Songbird	Bird	Unknown	Passeriformes	Unknown	7	No	41	ME	Unknown	Unknown	Yes	Unknown	Unknown
1476	Unidentified Songbird	Bird	Unknown	Passeriformes	Unknown	8	No	41	ME	Unknown	Unknown	Yes	Unknown	Unknown
1477	Unidentified Songbird	Bird	Unknown	Passeriformes	Unknown	8	No	41	ME	Unknown	Unknown	Yes	Unknown	Unknown
1478	Unidentified Songbird	Bird	Unknown	Passeriformes	Unknown	8	No	41	ME	Unknown	Unknown	Yes	Unknown	Unknown
1479	Unidentified Songbird	Bird	Unknown	Passeriformes	Unknown	8	No	41	ME	Unknown	Unknown	Yes	Unknown	Unknown
1480	Unidentified Songbird	Bird	Unknown	Passeriformes	Unknown	8	No	32	ME	Unknown	Unknown	Yes	Unknown	Unknown
1481	Silver-haired Bat	Bat	Lasionycteris noctivagans	Chiroptera	Vespertilionidae	8	No	3	ME	Insectivore: aerial hawker-nocturnal	Bat	Bat	PM	Unknown
1482	Hoary Bat	Bat	Lasiurus cinereus	Chiroptera	Vespertilionidae	8	No	3	ME	Insectivore: aerial hawker-nocturnal	Bat	Bat	PM	Unknown
1483	Red-eyed Vireo	Bird	Vireo olivaceus	Passeriformes	Vireonidae	8	No	3	ME	Insectivore: lower canopy foliage gleaner	Yes	Yes	M	130000000
1484	Red-eyed Vireo	Bird	Vireo olivaceus	Passeriformes	Vireonidae	8	No	32	ME	Insectivore: lower canopy foliage gleaner	Yes	Yes	M	130000000
1485	Red-eyed Vireo	Bird	Vireo olivaceus	Passeriformes	Vireonidae	9	No	41	ME	Insectivore: lower canopy foliage gleaner	Yes	Yes	M	130000000
1486	Yellow-bellied Flycatcher	Bird	Empidonax flaviventris	Passeriformes	Tyrannidae	9	No	32	ME	Insectivore: air hawker under canopy	Yes	Yes	M	14000000
1487	Magnolia Warbler	Bird	Setophaga magnolia	Passeriformes	Parulidae	9	No	41	ME	Insectivore: lower canopy foliage gleaner	Yes	Yes	M	39000000
1488	Red-eyed Vireo	Bird	Vireo olivaceus	Passeriformes	Vireonidae	9	No	41	ME	Insectivore: lower canopy foliage gleaner	Yes	Yes	M	130000000
1489	Black-throated Green Warbler	Bird	Setophaga virens	Passeriformes	Parulidae	9	No	41	ME	Insectivore: lower canopy foliage gleaner	Yes	Yes	M	8700000
1490	Magnolia Warbler	Bird	Setophaga magnolia	Passeriformes	Parulidae	9	No	41	ME	Insectivore: lower canopy foliage gleaner	Yes	Yes	M	39000000
1491	Unidentified Songbird	Bird	Unknown	Passeriformes	Unknown	9	No	3	ME	Unknown	Unknown	Yes	Unknown	Unknown
1492	Unidentified Songbird	Bird	Unknown	Passeriformes	Unknown	9	No	3	ME	Unknown	Unknown	Yes	Unknown	Unknown
1493	Hoary Bat	Bat	Lasiurus cinereus	Chiroptera	Vespertilionidae	9	No	32	ME	Insectivore: aerial hawker-nocturnal	Bat	Bat	PM	Unknown
1494	Red-eyed Vireo	Bird	Vireo olivaceus	Passeriformes	Vireonidae	9	No	32	ME	Insectivore: lower canopy foliage gleaner	Yes	Yes	M	130000000
1495	Hoary Bat	Bat	Lasiurus cinereus	Chiroptera	Vespertilionidae	9	No	3	ME	Insectivore: aerial hawker-nocturnal	Bat	Bat	PM	Unknown
1496	Unidentified Sparrow	Bird	Unknown	Passeriformes	Unknown	9	No	3	ME	Unknown	Unknown	Yes	Unknown	Unknown
1497	Unidentified Songbird	Bird	Unknown	Passeriformes	Unknown	9	No	3	ME	Unknown	Unknown	Yes	Unknown	Unknown
1498	Pine Warbler	Bird	Setophaga pinus	Passeriformes	Parulidae	9	No	3	ME	Insectivore: upper canopy foliage gleaner	Yes	Yes	PM	13000000
1499	Magnolia Warbler	Bird	Setophaga magnolia	Passeriformes	Parulidae	9	No	32	ME	Insectivore: lower canopy foliage gleaner	Yes	Yes	M	39000000
1500	Red-eyed Vireo	Bird	Vireo olivaceus	Passeriformes	Vireonidae	9	No	3	ME	Insectivore: lower canopy foliage gleaner	Yes	Yes	M	130000000
1501	Northern Parula	Bird	Setophaga americana	Passeriformes	Parulidae	9	No	3	ME	Insectivore: lower canopy foliage gleaner	Yes	Yes	M	17000000
1502	Brown-headed Cowbird	Bird	Molothrus ater	Passeriformes	Icteridae	4	No	2	WV	Granivore: ground to undergrowth gleaner	Yes	Yes	PM	120000000
1503	Northern Flicker	Bird	Colaptes auratus	Piciformes	Picidae	4	No	2	WV	Insectivore: ground gleaner	Yes	Yes	PM	9900000
1504	Yellow-bellied Sapsucker	Bird	Sphyrapicus varius	Piciformes	Picidae	4	No	2	WV	Insectivore: bark excavator	Yes	Yes	M	12000000
1505	Savannah Sparrow	Bird	Passerculus sandwichensis	Passeriformes	Passerellidae	4	No	2	WV	Granivore: ground to undergrowth gleaner	Yes	Yes	M	170000000
1506	Hermit Thrush	Bird	Catharus guttatus	Passeriformes	Turdidae	4	No	2	WV	Insectivore: ground gleaner	Yes	Yes	M	70000000
1507	Wood Thrush	Bird	Hylocichla mustelina	Passeriformes	Turdidae	5	No	2	WV	Insectivore: ground gleaner	Yes	Yes	M	12000000
1508	Black-and-white Warbler	Bird	Mniotilta varia	Passeriformes	Parulidae	5	No	2	WV	Insectivore: bark gleaner	Yes	Yes	M	18000000
1509	Wood Thrush	Bird	Hylocichla mustelina	Passeriformes	Turdidae	5	No	2	WV	Insectivore: ground gleaner	Yes	Yes	M	12000000
1510	Red-eyed Vireo	Bird	Vireo olivaceus	Passeriformes	Vireonidae	5	No	2	WV	Insectivore: lower canopy foliage gleaner	Yes	Yes	M	130000000
1511	Eastern Towhee	Bird	Pipilo erythrophthalmus	Passeriformes	Emberizidae	5	No	2	WV	Granivore: ground to undergrowth gleaner	No	Yes	PM	28000000
1512	Scarlet Tanager	Bird	Piranga olivacea	Passeriformes	Cardinalidae	5	No	2	WV	Insectivore: upper canopy foliage gleaner	Yes	Yes	M	2700000
1513	Red-eyed Vireo	Bird	Vireo olivaceus	Passeriformes	Vireonidae	5	No	2	WV	Insectivore: lower canopy foliage gleaner	Yes	Yes	M	130000000
1514	Northern Flicker	Bird	Colaptes auratus	Piciformes	Picidae	5	No	2	WV	Insectivore: ground gleaner	Yes	Yes	PM	9900000
1515	Red-eyed Vireo	Bird	Vireo olivaceus	Passeriformes	Vireonidae	5	No	2	WV	Insectivore: lower canopy foliage gleaner	Yes	Yes	M	130000000
1516	Red-eyed Vireo	Bird	Vireo olivaceus	Passeriformes	Vireonidae	5	No	2	WV	Insectivore: lower canopy foliage gleaner	Yes	Yes	M	130000000
1517	Blackpoll Warbler	Bird	Setophaga striata	Passeriformes	Parulidae	5	No	2	WV	Insectivore: lower canopy foliage gleaner	Yes	Yes	M	59000000
1518	Red-eyed Vireo	Bird	Vireo olivaceus	Passeriformes	Vireonidae	5	No	2	WV	Insectivore: lower canopy foliage gleaner	Yes	Yes	M	130000000
1519	Red-eyed Vireo	Bird	Vireo olivaceus	Passeriformes	Vireonidae	5	No	2	WV	Insectivore: lower canopy foliage gleaner	Yes	Yes	M	130000000
1520	Red-eyed Vireo	Bird	Vireo olivaceus	Passeriformes	Vireonidae	5	No	2	WV	Insectivore: lower canopy foliage gleaner	Yes	Yes	M	130000000
1521	Red-tailed Hawk	Bird	Buteo jamaicensis	Accipitriformes	Accipitridae	8	No	18	WV	Carnivore: ground hawker	Yes	Yes	PM	2600000
1522	Red-eyed Vireo	Bird	Vireo olivaceus	Passeriformes	Vireonidae	8	No	18	WV	Insectivore: lower canopy foliage gleaner	Yes	Yes	M	130000000
1523	Yellow-billed Cuckoo	Bird	Coccyzus americanus	Cuculiformes	Cuculidae	8	No	18	WV	Insectivore: upper canopy foliage gleaner	Yes	Yes	M	8200000
1524	Eastern Wood-Pewee	Bird	Contopus virens	Passeriformes	Tyrannidae	8	No	18	WV	Insectivore: air hawker under canopy	Yes	Yes	M	6700000
1525	Red-eyed Vireo	Bird	Vireo olivaceus	Passeriformes	Vireonidae	9	No	18	WV	Insectivore: lower canopy foliage gleaner	Yes	Yes	M	130000000
1526	Black-throated Blue Warbler	Bird	Setophaga caerulescens	Passeriformes	Parulidae	9	No	18	WV	Insectivore: lower canopy foliage gleaner	Yes	Yes	M	2400000
1527	Acadian Flycatcher	Bird	Empidonax virescens	Passeriformes	Tyrannidae	9	No	18	WV	Insectivore: air hawker under canopy	Yes	Yes	M	5000000
1528	American Goldfinch	Bird	Spinus tristis	Passeriformes	Fringillidae	9	No	18	WV	Granivore: lower to upper canopy gleaner	Yes	Yes	PM	43000000
1529	Unidentified Songbird	Bird	Unknown	Passeriformes	Unknown	9	No	18	WV	Unknown	Unknown	Yes	Unknown	Unknown
1530	Yellow-billed Cuckoo	Bird	Coccyzus americanus	Cuculiformes	Cuculidae	9	No	18	WV	Insectivore: upper canopy foliage gleaner	Yes	Yes	M	8200000
1531	Northern Parula	Bird	Setophaga americana	Passeriformes	Parulidae	9	No	18	WV	Insectivore: lower canopy foliage gleaner	Yes	Yes	M	17000000
1532	Yellow-billed Cuckoo	Bird	Coccyzus americanus	Cuculiformes	Cuculidae	9	No	18	WV	Insectivore: upper canopy foliage gleaner	Yes	Yes	M	8200000
1533	Unidentified Songbird	Bird	Unknown	Passeriformes	Unknown	9	No	18	WV	Unknown	Unknown	Yes	Unknown	Unknown
1534	Unidentified Individual	Unknown	Unknown	Unknown	Unknown	9	No	18	WV	Unknown	Unknown	Unknown	Unknown	Unknown
1535	Red-eyed Vireo	Bird	Vireo olivaceus	Passeriformes	Vireonidae	9	No	18	WV	Insectivore: lower canopy foliage gleaner	Yes	Yes	M	130000000
1536	Ruby-throated Hummingbird	Bird	Archilochus colubris	Apodiformes	Trochilidae	9	No	18	WV	Nectarivore	Yes	Yes	M	34000000
1537	Black-throated Blue Warbler	Bird	Setophaga caerulescens	Passeriformes	Parulidae	9	No	18	WV	Insectivore: lower canopy foliage gleaner	Yes	Yes	M	2400000
1538	Unidentified Flycatcher	Bird	Unknown	Passeriformes	Tyrannidae	9	No	18	WV	Unknown	Yes	Yes	Unknown	Unknown
1549	Gray Catbird	Bird	Dumetella carolinensis	Passeriformes	Mimidae	10	No	18	WV	Insectivore: ground gleaner	Yes	Yes	M	29000000
1550	Gray Catbird	Bird	Dumetella carolinensis	Passeriformes	Mimidae	10	No	18	WV	Insectivore: ground gleaner	Yes	Yes	M	29000000
1551	Red-eyed Vireo	Bird	Vireo olivaceus	Passeriformes	Vireonidae	10	No	18	WV	Insectivore: lower canopy foliage gleaner	Yes	Yes	M	130000000
1552	Yellow-bellied Sapsucker	Bird	Sphyrapicus varius	Piciformes	Picidae	10	No	18	WV	Insectivore: bark excavator	Yes	Yes	M	12000000
1553	Yellow-bellied Sapsucker	Bird	Sphyrapicus varius	Piciformes	Picidae	10	No	18	WV	Insectivore: bark excavator	Yes	Yes	M	12000000
1554	Ovenbird	Bird	Seiurus aurocapilla	Passeriformes	Parulidae	10	No	18	WV	Insectivore: ground gleaner	Yes	Yes	M	26000000
1555	Wood Duck	Bird	Aix sponsa	Anseriformes	Anatidae	10	No	18	WV	Omnivore: freshwater forager	Yes	Yes	PM	Unknown
2048	Unidentified Individual	Unknown	Unknown	Unknown	Unknown	10	No	18	WV	Unknown	Unknown	Unknown	Unknown	Unknown
2049	Unidentified Songbird	Bird	Unknown	Passeriformes	Unknown	10	No	18	WV	Unknown	Unknown	Yes	Unknown	Unknown
2050	Northern Waterthrush	Bird	Parkesia noveboracensis	Passeriformes	Parulidae	10	No	18	WV	Insectivore: ground gleaner	Yes	Yes	M	18000000
2051	Unidentified Individual	Unknown	Unknown	Unknown	Unknown	10	No	18	WV	Unknown	Unknown	Unknown	Unknown	Unknown
2052	Yellow-billed Cuckoo	Bird	Coccyzus americanus	Cuculiformes	Cuculidae	10	No	18	WV	Insectivore: upper canopy foliage gleaner	Yes	Yes	M	8200000
2053	Blue-headed Vireo	Bird	Vireo solitarius	Passeriformes	Vireonidae	10	No	18	WV	Insectivore: lower canopy foliage gleaner	Yes	Yes	M	13000000
2054	Unidentified Individual	Unknown	Unknown	Unknown	Unknown	10	No	18	WV	Unknown	Unknown	Unknown	Unknown	Unknown
2055	Unidentified Individual	Unknown	Unknown	Unknown	Unknown	10	No	18	WV	Unknown	Unknown	Unknown	Unknown	Unknown
2056	Yellow-billed Cuckoo	Bird	Coccyzus americanus	Cuculiformes	Cuculidae	10	No	18	WV	Insectivore: upper canopy foliage gleaner	Yes	Yes	M	8200000
2057	Unidentified Individual	Unknown	Unknown	Unknown	Unknown	10	No	18	WV	Unknown	Unknown	Unknown	Unknown	Unknown
2058	Red-eyed Vireo	Bird	Vireo olivaceus	Passeriformes	Vireonidae	10	No	18	WV	Insectivore: lower canopy foliage gleaner	Yes	Yes	M	130000000
2059	Blackpoll Warbler	Bird	Setophaga striata	Passeriformes	Parulidae	10	No	18	WV	Insectivore: lower canopy foliage gleaner	Yes	Yes	M	59000000
2060	Unidentified Individual	Unknown	Unknown	Unknown	Unknown	10	No	18	WV	Unknown	Unknown	Unknown	Unknown	Unknown
2061	Ruffed Grouse	Bird	Bonasa umbellus	Galliformes	Phasianidae	10	No	18	WV	Herbivore: ground forager	No	No	R	18000000
2062	Common Yellowthroat	Bird	Geothlypis trichas	Passeriformes	Parulidae	10	No	18	WV	Insectivore: lower canopy foliage gleaner	Yes	Yes	PM	81000000
2063	Blackpoll Warbler	Bird	Setophaga striata	Passeriformes	Parulidae	10	No	18	WV	Insectivore: lower canopy foliage gleaner	Yes	Yes	M	59000000
2064	Blackpoll Warbler	Bird	Setophaga striata	Passeriformes	Parulidae	10	No	18	WV	Insectivore: lower canopy foliage gleaner	Yes	Yes	M	59000000
2065	Connecticut Warbler	Bird	Oporornis agilis	Passeriformes	Parulidae	10	No	18	WV	Insectivore: ground gleaner	Yes	Yes	M	1300000
2066	Blackpoll Warbler	Bird	Setophaga striata	Passeriformes	Parulidae	10	No	18	WV	Insectivore: lower canopy foliage gleaner	Yes	Yes	M	59000000
2067	Blackpoll Warbler	Bird	Setophaga striata	Passeriformes	Parulidae	10	No	18	WV	Insectivore: lower canopy foliage gleaner	Yes	Yes	M	59000000
2068	Yellow-billed Cuckoo	Bird	Coccyzus americanus	Cuculiformes	Cuculidae	10	No	18	WV	Insectivore: upper canopy foliage gleaner	Yes	Yes	M	8200000
2069	Ruffed Grouse	Bird	Bonasa umbellus	Galliformes	Phasianidae	10	No	18	WV	Herbivore: ground forager	No	No	R	18000000
2070	Blackpoll Warbler	Bird	Setophaga striata	Passeriformes	Parulidae	10	No	18	WV	Insectivore: lower canopy foliage gleaner	Yes	Yes	M	59000000
2071	Connecticut Warbler	Bird	Oporornis agilis	Passeriformes	Parulidae	10	No	18	WV	Insectivore: ground gleaner	Yes	Yes	M	1300000
2072	Unidentified Individual	Unknown	Unknown	Unknown	Unknown	10	No	18	WV	Unknown	Unknown	Unknown	Unknown	Unknown
2073	Yellow-rumped Warbler	Bird	Setophaga coronata	Passeriformes	Parulidae	10	No	18	WV	Insectivore: lower canopy foliage gleaner	Yes	Yes	M	150000000
2074	American Black Duck	Bird	Anas rubripes	Anseriformes	Anatidae	10	No	18	WV	Herbivore: freshwater forager	No	Yes	PM	Unknown
2075	Blackpoll Warbler	Bird	Setophaga striata	Passeriformes	Parulidae	10	No	18	WV	Insectivore: lower canopy foliage gleaner	Yes	Yes	M	59000000
2076	Yellow-rumped Warbler	Bird	Setophaga coronata	Passeriformes	Parulidae	10	No	18	WV	Insectivore: lower canopy foliage gleaner	Yes	Yes	M	150000000
2077	Unidentified Warbler	Bird	Unknown	Passeriformes	Parulidae	4	No	18	WV	Unknown	Yes	Yes	Unknown	Unknown
2078	Blackburnian Warbler	Bird	Setophaga fusca	Passeriformes	Parulidae	5	No	18	WV	Insectivore: lower canopy foliage gleaner	Yes	Yes	M	14000000
2079	Red-eyed Vireo	Bird	Vireo olivaceus	Passeriformes	Vireonidae	5	No	18	WV	Insectivore: lower canopy foliage gleaner	Yes	Yes	M	130000000
2080	Red-eyed Vireo	Bird	Vireo olivaceus	Passeriformes	Vireonidae	5	No	18	WV	Insectivore: lower canopy foliage gleaner	Yes	Yes	M	130000000
2081	Red-eyed Vireo	Bird	Vireo olivaceus	Passeriformes	Vireonidae	5	No	18	WV	Insectivore: lower canopy foliage gleaner	Yes	Yes	M	130000000
2082	Unidentified Vireo	Bird	Unknown	Passeriformes	Vireonidae	6	No	18	WV	Unknown	Yes	Yes	Unknown	Unknown
2083	Red-eyed Vireo	Bird	Vireo olivaceus	Passeriformes	Vireonidae	6	No	18	WV	Insectivore: lower canopy foliage gleaner	Yes	Yes	M	130000000
2084	Unidentified Songbird	Bird	Unknown	Passeriformes	Unknown	6	No	18	WV	Unknown	Unknown	Yes	Unknown	Unknown
2085	Wood Thrush	Bird	Hylocichla mustelina	Passeriformes	Turdidae	6	No	18	WV	Insectivore: ground gleaner	Yes	Yes	M	12000000
2086	Red-eyed Vireo	Bird	Vireo olivaceus	Passeriformes	Vireonidae	6	No	18	WV	Insectivore: lower canopy foliage gleaner	Yes	Yes	M	130000000
2087	Unidentified Vireo	Bird	Unknown	Passeriformes	Vireonidae	6	No	18	WV	Unknown	Yes	Yes	Unknown	Unknown
2088	Unidentified Vireo	Bird	Unknown	Passeriformes	Vireonidae	6	No	18	WV	Unknown	Yes	Yes	Unknown	Unknown
2089	American Crow	Bird	Corvus brachyrhynchos	Passeriformes	Corvidae	7	No	18	WV	Omnivore: ground forager	No	Yes	PM	27000000
2090	Magnolia Warbler	Bird	Setophaga magnolia	Passeriformes	Parulidae	9	No	18	WV	Insectivore: lower canopy foliage gleaner	Yes	Yes	M	39000000
2091	Unidentified Vireo	Bird	Unknown	Passeriformes	Vireonidae	9	No	18	WV	Unknown	Yes	Yes	Unknown	Unknown
2092	Unidentified Songbird	Bird	Unknown	Passeriformes	Unknown	9	No	18	WV	Unknown	Unknown	Yes	Unknown	Unknown
2093	Unidentified Warbler	Bird	Unknown	Passeriformes	Parulidae	9	No	18	WV	Unknown	Yes	Yes	Unknown	Unknown
2094	Magnolia Warbler	Bird	Setophaga magnolia	Passeriformes	Parulidae	9	No	18	WV	Insectivore: lower canopy foliage gleaner	Yes	Yes	M	39000000
2095	Blackpoll Warbler	Bird	Setophaga striata	Passeriformes	Parulidae	10	No	18	WV	Insectivore: lower canopy foliage gleaner	Yes	Yes	M	59000000
2096	Unidentified Songbird	Bird	Unknown	Passeriformes	Unknown	10	No	18	WV	Unknown	Unknown	Yes	Unknown	Unknown
2097	Yellow-rumped Warbler	Bird	Setophaga coronata	Passeriformes	Parulidae	10	Yes	18	WV	Insectivore: lower canopy foliage gleaner	Yes	Yes	M	150000000
2098	Yellow-rumped Warbler	Bird	Setophaga coronata	Passeriformes	Parulidae	10	Yes	18	WV	Insectivore: lower canopy foliage gleaner	Yes	Yes	M	150000000
2099	Unidentified Songbird	Bird	Unknown	Passeriformes	Unknown	10	Yes	18	WV	Unknown	Unknown	Yes	Unknown	Unknown
2100	Yellow-rumped Warbler	Bird	Setophaga coronata	Passeriformes	Parulidae	10	Yes	18	WV	Insectivore: lower canopy foliage gleaner	Yes	Yes	M	150000000
2101	Yellow-rumped Warbler	Bird	Setophaga coronata	Passeriformes	Parulidae	10	Yes	18	WV	Insectivore: lower canopy foliage gleaner	Yes	Yes	M	150000000
2102	Yellow-rumped Warbler	Bird	Setophaga coronata	Passeriformes	Parulidae	10	Yes	18	WV	Insectivore: lower canopy foliage gleaner	Yes	Yes	M	150000000
2103	Yellow-rumped Warbler	Bird	Setophaga coronata	Passeriformes	Parulidae	10	Yes	18	WV	Insectivore: lower canopy foliage gleaner	Yes	Yes	M	150000000
2104	Yellow-rumped Warbler	Bird	Setophaga coronata	Passeriformes	Parulidae	10	Yes	18	WV	Insectivore: lower canopy foliage gleaner	Yes	Yes	M	150000000
2105	Yellow-rumped Warbler	Bird	Setophaga coronata	Passeriformes	Parulidae	10	Yes	18	WV	Insectivore: lower canopy foliage gleaner	Yes	Yes	M	150000000
2106	Yellow-rumped Warbler	Bird	Setophaga coronata	Passeriformes	Parulidae	10	Yes	18	WV	Insectivore: lower canopy foliage gleaner	Yes	Yes	M	150000000
2107	Yellow-rumped Warbler	Bird	Setophaga coronata	Passeriformes	Parulidae	10	Yes	18	WV	Insectivore: lower canopy foliage gleaner	Yes	Yes	M	150000000
2108	Yellow-rumped Warbler	Bird	Setophaga coronata	Passeriformes	Parulidae	10	Yes	18	WV	Insectivore: lower canopy foliage gleaner	Yes	Yes	M	150000000
2109	Yellow-rumped Warbler	Bird	Setophaga coronata	Passeriformes	Parulidae	10	Yes	18	WV	Insectivore: lower canopy foliage gleaner	Yes	Yes	M	150000000
2110	Yellow-rumped Warbler	Bird	Setophaga coronata	Passeriformes	Parulidae	10	Yes	18	WV	Insectivore: lower canopy foliage gleaner	Yes	Yes	M	150000000
2111	Yellow-rumped Warbler	Bird	Setophaga coronata	Passeriformes	Parulidae	10	Yes	18	WV	Insectivore: lower canopy foliage gleaner	Yes	Yes	M	150000000
2112	Yellow-rumped Warbler	Bird	Setophaga coronata	Passeriformes	Parulidae	10	Yes	18	WV	Insectivore: lower canopy foliage gleaner	Yes	Yes	M	150000000
2113	Yellow-rumped Warbler	Bird	Setophaga coronata	Passeriformes	Parulidae	10	Yes	18	WV	Insectivore: lower canopy foliage gleaner	Yes	Yes	M	150000000
2114	Yellow-rumped Warbler	Bird	Setophaga coronata	Passeriformes	Parulidae	10	Yes	18	WV	Insectivore: lower canopy foliage gleaner	Yes	Yes	M	150000000
2115	White-throated Sparrow	Bird	Zonotrichia albicollis	Passeriformes	Emberizidae	10	Yes	18	WV	Granivore: ground to undergrowth gleaner	No	Yes	M	170000000
2116	Yellow-rumped Warbler	Bird	Setophaga coronata	Passeriformes	Parulidae	10	Yes	18	WV	Insectivore: lower canopy foliage gleaner	Yes	Yes	M	150000000
2117	Yellow-rumped Warbler	Bird	Setophaga coronata	Passeriformes	Parulidae	10	Yes	18	WV	Insectivore: lower canopy foliage gleaner	Yes	Yes	M	150000000
2118	Yellow-rumped Warbler	Bird	Setophaga coronata	Passeriformes	Parulidae	10	Yes	18	WV	Insectivore: lower canopy foliage gleaner	Yes	Yes	M	150000000
2119	Yellow-rumped Warbler	Bird	Setophaga coronata	Passeriformes	Parulidae	10	No	18	WV	Insectivore: lower canopy foliage gleaner	Yes	Yes	M	150000000
2120	Yellow-rumped Warbler	Bird	Setophaga coronata	Passeriformes	Parulidae	10	No	18	WV	Insectivore: lower canopy foliage gleaner	Yes	Yes	M	150000000
2121	Yellow-rumped Warbler	Bird	Setophaga coronata	Passeriformes	Parulidae	10	No	18	WV	Insectivore: lower canopy foliage gleaner	Yes	Yes	M	150000000
2122	Yellow-rumped Warbler	Bird	Setophaga coronata	Passeriformes	Parulidae	10	No	18	WV	Insectivore: lower canopy foliage gleaner	Yes	Yes	M	150000000
2123	Unidentified Songbird	Bird	Unknown	Passeriformes	Unknown	10	No	18	WV	Unknown	Unknown	Yes	Unknown	Unknown
2124	Yellow-rumped Warbler	Bird	Setophaga coronata	Passeriformes	Parulidae	10	No	18	WV	Insectivore: lower canopy foliage gleaner	Yes	Yes	M	150000000
2125	Downy Woodpecker	Bird	Picoides pubescens	Piciformes	Picidae	10	No	18	WV	Insectivore: bark excavator	No	Yes	R	13000000
2126	Yellow-rumped Warbler	Bird	Setophaga coronata	Passeriformes	Parulidae	10	No	18	WV	Insectivore: lower canopy foliage gleaner	Yes	Yes	M	150000000
2127	Unidentified Songbird	Bird	Unknown	Passeriformes	Unknown	10	No	18	WV	Unknown	Unknown	Yes	Unknown	Unknown
2128	Unidentified Songbird	Bird	Unknown	Passeriformes	Unknown	10	No	18	WV	Unknown	Unknown	Yes	Unknown	Unknown
2129	Yellow-rumped Warbler	Bird	Setophaga coronata	Passeriformes	Parulidae	10	No	18	WV	Insectivore: lower canopy foliage gleaner	Yes	Yes	M	150000000
2130	Yellow-rumped Warbler	Bird	Setophaga coronata	Passeriformes	Parulidae	10	No	18	WV	Insectivore: lower canopy foliage gleaner	Yes	Yes	M	150000000
2131	Unidentified Songbird	Bird	Unknown	Passeriformes	Unknown	10	No	18	WV	Unknown	Unknown	Yes	Unknown	Unknown
2132	Yellow-rumped Warbler	Bird	Setophaga coronata	Passeriformes	Parulidae	10	No	18	WV	Insectivore: lower canopy foliage gleaner	Yes	Yes	M	150000000
2133	Red-winged Blackbird	Bird	Agelaius phoeniceus	Passeriformes	Icteridae	11	No	18	WV	Insectivore: ground gleaner	Yes	Yes	PM	150000000
2134	Golden-crowned Kinglet	Bird	Regulus satrapa	Passeriformes	Regulidae	11	No	18	WV	Insectivore: lower canopy foliage gleaner	Yes	Yes	PM	130000000
2135	Golden-crowned Kinglet	Bird	Regulus satrapa	Passeriformes	Regulidae	11	No	18	WV	Insectivore: lower canopy foliage gleaner	Yes	Yes	PM	130000000
2136	Turkey Vulture	Bird	Cathartes aura	Cathartiformes	Cathartidae	4	No	18	WV	Scavenger	Yes	Yes	PM	6700000
2137	Eastern Red Bat	Bat	Lasiurus borealis	Chiroptera	Vespertilionidae	4	No	18	WV	Insectivore: aerial hawker-nocturnal	Bat	Bat	PM	Unknown
2138	Unidentified Hawk	Bird	Unknown	Accipitriformes	Accipitridae	4	No	18	WV	Unknown	Unknown	Yes	Unknown	Unknown
2139	Golden-crowned Kinglet	Bird	Regulus satrapa	Passeriformes	Regulidae	4	No	18	WV	Insectivore: lower canopy foliage gleaner	Yes	Yes	PM	130000000
2140	Golden-crowned Kinglet	Bird	Regulus satrapa	Passeriformes	Regulidae	4	No	18	WV	Insectivore: lower canopy foliage gleaner	Yes	Yes	PM	130000000
2141	Golden-crowned Kinglet	Bird	Regulus satrapa	Passeriformes	Regulidae	4	No	18	WV	Insectivore: lower canopy foliage gleaner	Yes	Yes	PM	130000000
2142	Unidentified Songbird	Bird	Unknown	Passeriformes	Unknown	4	No	18	WV	Unknown	Unknown	Yes	Unknown	Unknown
2143	Ruby-crowned Kinglet	Bird	Regulus calendula	Passeriformes	Regulidae	4	No	18	WV	Insectivore: lower canopy foliage gleaner	Yes	Yes	M	90000000
2144	Red-tailed Hawk	Bird	Buteo jamaicensis	Accipitriformes	Accipitridae	4	No	18	WV	Carnivore: ground hawker	Yes	Yes	PM	2600000
2145	Red-tailed Hawk	Bird	Buteo jamaicensis	Accipitriformes	Accipitridae	4	No	18	WV	Carnivore: ground hawker	Yes	Yes	PM	2600000
2146	Red-eyed Vireo	Bird	Vireo olivaceus	Passeriformes	Vireonidae	5	No	18	WV	Insectivore: lower canopy foliage gleaner	Yes	Yes	M	130000000
2147	Hoary Bat	Bat	Lasiurus cinereus	Chiroptera	Vespertilionidae	5	No	18	WV	Insectivore: aerial hawker-nocturnal	Bat	Bat	PM	Unknown
2148	Chestnut-sided Warbler	Bird	Setophaga pensylvanica	Passeriformes	Parulidae	5	No	18	WV	Insectivore: lower canopy foliage gleaner	Yes	Yes	M	18000000
2149	Chestnut-sided Warbler	Bird	Setophaga pensylvanica	Passeriformes	Parulidae	5	No	18	WV	Insectivore: lower canopy foliage gleaner	Yes	Yes	M	18000000
2150	Eastern Red Bat	Bat	Lasiurus borealis	Chiroptera	Vespertilionidae	5	No	18	WV	Insectivore: aerial hawker-nocturnal	Bat	Bat	PM	Unknown
2151	Red-eyed Vireo	Bird	Vireo olivaceus	Passeriformes	Vireonidae	5	No	18	WV	Insectivore: lower canopy foliage gleaner	Yes	Yes	M	130000000
2152	Hoary Bat	Bat	Lasiurus cinereus	Chiroptera	Vespertilionidae	5	No	18	WV	Insectivore: aerial hawker-nocturnal	Bat	Bat	PM	Unknown
2153	Hoary Bat	Bat	Lasiurus cinereus	Chiroptera	Vespertilionidae	5	No	18	WV	Insectivore: aerial hawker-nocturnal	Bat	Bat	PM	Unknown
2154	Hoary Bat	Bat	Lasiurus cinereus	Chiroptera	Vespertilionidae	5	No	18	WV	Insectivore: aerial hawker-nocturnal	Bat	Bat	PM	Unknown
2155	Hoary Bat	Bat	Lasiurus cinereus	Chiroptera	Vespertilionidae	5	No	18	WV	Insectivore: aerial hawker-nocturnal	Bat	Bat	PM	Unknown
2156	Eastern Red Bat	Bat	Lasiurus borealis	Chiroptera	Vespertilionidae	5	No	18	WV	Insectivore: aerial hawker-nocturnal	Bat	Bat	PM	Unknown
2157	Red-eyed Vireo	Bird	Vireo olivaceus	Passeriformes	Vireonidae	5	No	18	WV	Insectivore: lower canopy foliage gleaner	Yes	Yes	M	130000000
2158	Silver-haired Bat	Bat	Lasionycteris noctivagans	Chiroptera	Vespertilionidae	5	No	18	WV	Insectivore: aerial hawker-nocturnal	Bat	Bat	PM	Unknown
2159	Hoary Bat	Bat	Lasiurus cinereus	Chiroptera	Vespertilionidae	5	No	18	WV	Insectivore: aerial hawker-nocturnal	Bat	Bat	PM	Unknown
2160	Red-eyed Vireo	Bird	Vireo olivaceus	Passeriformes	Vireonidae	6	No	18	WV	Insectivore: lower canopy foliage gleaner	Yes	Yes	M	130000000
2161	Eastern Red Bat	Bat	Lasiurus borealis	Chiroptera	Vespertilionidae	6	No	18	WV	Insectivore: aerial hawker-nocturnal	Bat	Bat	PM	Unknown
2162	Unidentified Songbird	Bird	Unknown	Passeriformes	Unknown	6	No	18	WV	Unknown	Unknown	Yes	Unknown	Unknown
2163	Unidentified Vireo	Bird	Unknown	Passeriformes	Vireonidae	6	No	18	WV	Unknown	Yes	Yes	Unknown	Unknown
2164	Red-eyed Vireo	Bird	Vireo olivaceus	Passeriformes	Vireonidae	6	No	18	WV	Insectivore: lower canopy foliage gleaner	Yes	Yes	M	130000000
2165	Turkey Vulture	Bird	Cathartes aura	Cathartiformes	Cathartidae	7	No	18	WV	Scavenger	Yes	Yes	PM	6700000
2166	Big Brown Bat	Bat	Eptesicus fuscus	Chiroptera	Vespertilionidae	7	No	18	WV	Insectivore: aerial hawker-nocturnal	Bat	Bat	PM	Unknown
2167	Unidentified Songbird	Bird	Unknown	Passeriformes	Unknown	7	No	18	WV	Unknown	Unknown	Yes	Unknown	Unknown
2168	Turkey Vulture	Bird	Cathartes aura	Cathartiformes	Cathartidae	8	No	18	WV	Scavenger	Yes	Yes	PM	6700000
2169	Chimney Swift	Bird	Chaetura pelagica	Apodiformes	Apodidae	8	No	18	WV	Insectivore: air hawker above canopy	Yes	Yes	M	7700000
2170	Unidentified Vireo	Bird	Unknown	Passeriformes	Vireonidae	8	No	18	WV	Unknown	Yes	Yes	Unknown	Unknown
2171	Unidentified Songbird	Bird	Unknown	Passeriformes	Unknown	8	No	18	WV	Unknown	Unknown	Yes	Unknown	Unknown
2172	Wood Thrush	Bird	Hylocichla mustelina	Passeriformes	Turdidae	9	No	18	WV	Insectivore: ground gleaner	Yes	Yes	M	12000000
2173	Silver-haired Bat	Bat	Lasionycteris noctivagans	Chiroptera	Vespertilionidae	9	No	18	WV	Insectivore: aerial hawker-nocturnal	Bat	Bat	PM	Unknown
2174	Red-eyed Vireo	Bird	Vireo olivaceus	Passeriformes	Vireonidae	9	No	18	WV	Insectivore: lower canopy foliage gleaner	Yes	Yes	M	130000000
2175	Yellow-rumped Warbler	Bird	Setophaga coronata	Passeriformes	Parulidae	9	No	18	WV	Insectivore: lower canopy foliage gleaner	Yes	Yes	M	150000000
2176	Chimney Swift	Bird	Chaetura pelagica	Apodiformes	Apodidae	9	No	18	WV	Insectivore: air hawker above canopy	Yes	Yes	M	7700000
2177	Silver-haired Bat	Bat	Lasionycteris noctivagans	Chiroptera	Vespertilionidae	9	No	18	WV	Insectivore: aerial hawker-nocturnal	Bat	Bat	PM	Unknown
2178	Hoary Bat	Bat	Lasiurus cinereus	Chiroptera	Vespertilionidae	9	No	18	WV	Insectivore: aerial hawker-nocturnal	Bat	Bat	PM	Unknown
2179	Silver-haired Bat	Bat	Lasionycteris noctivagans	Chiroptera	Vespertilionidae	10	No	18	WV	Insectivore: aerial hawker-nocturnal	Bat	Bat	PM	Unknown
2180	Yellow-rumped Warbler	Bird	Setophaga coronata	Passeriformes	Parulidae	10	No	18	WV	Insectivore: lower canopy foliage gleaner	Yes	Yes	M	150000000
2181	Silver-haired Bat	Bat	Lasionycteris noctivagans	Chiroptera	Vespertilionidae	10	No	18	WV	Insectivore: aerial hawker-nocturnal	Bat	Bat	PM	Unknown
2182	Silver-haired Bat	Bat	Lasionycteris noctivagans	Chiroptera	Vespertilionidae	10	No	18	WV	Insectivore: aerial hawker-nocturnal	Bat	Bat	PM	Unknown
2183	Silver-haired Bat	Bat	Lasionycteris noctivagans	Chiroptera	Vespertilionidae	10	No	18	WV	Insectivore: aerial hawker-nocturnal	Bat	Bat	PM	Unknown
2184	Silver-haired Bat	Bat	Lasionycteris noctivagans	Chiroptera	Vespertilionidae	10	No	18	WV	Insectivore: aerial hawker-nocturnal	Bat	Bat	PM	Unknown
2185	Hoary Bat	Bat	Lasiurus cinereus	Chiroptera	Vespertilionidae	10	No	18	WV	Insectivore: aerial hawker-nocturnal	Bat	Bat	PM	Unknown
2186	Golden-crowned Kinglet	Bird	Regulus satrapa	Passeriformes	Regulidae	10	No	18	WV	Insectivore: lower canopy foliage gleaner	Yes	Yes	PM	130000000
2187	Wood Duck	Bird	Aix sponsa	Anseriformes	Anatidae	11	No	18	WV	Omnivore: freshwater forager	Yes	Yes	PM	Unknown
2188	American Woodcock	Bird	Scolopax minor	Charadriiformes	Scolopacidae	11	No	18	WV	Insectivore: ground gleaner	No	Yes	PM	3500000
2189	Wood Duck	Bird	Aix sponsa	Anseriformes	Anatidae	11	No	18	WV	Omnivore: freshwater forager	Yes	Yes	PM	Unknown
2190	Wood Duck	Bird	Aix sponsa	Anseriformes	Anatidae	11	No	18	WV	Omnivore: freshwater forager	Yes	Yes	PM	Unknown
2191	Wood Duck	Bird	Aix sponsa	Anseriformes	Anatidae	11	No	18	WV	Omnivore: freshwater forager	Yes	Yes	PM	Unknown
2192	Red-winged Blackbird	Bird	Agelaius phoeniceus	Passeriformes	Icteridae	11	No	18	WV	Insectivore: ground gleaner	Yes	Yes	PM	150000000
2193	Eastern Red Bat	Bat	Lasiurus borealis	Chiroptera	Vespertilionidae	11	No	18	WV	Insectivore: aerial hawker-nocturnal	Bat	Bat	PM	Unknown
2194	Red-winged Blackbird	Bird	Agelaius phoeniceus	Passeriformes	Icteridae	11	No	18	WV	Insectivore: ground gleaner	Yes	Yes	PM	150000000
2195	Wood Thrush	Bird	Hylocichla mustelina	Passeriformes	Turdidae	11	No	18	WV	Insectivore: ground gleaner	Yes	Yes	M	12000000
2196	Wood Duck	Bird	Aix sponsa	Anseriformes	Anatidae	11	No	18	WV	Omnivore: freshwater forager	Yes	Yes	PM	Unknown
2197	Yellow-rumped Warbler	Bird	Setophaga coronata	Passeriformes	Parulidae	11	No	18	WV	Insectivore: lower canopy foliage gleaner	Yes	Yes	M	150000000
2198	Red-winged Blackbird	Bird	Agelaius phoeniceus	Passeriformes	Icteridae	11	No	18	WV	Insectivore: ground gleaner	Yes	Yes	PM	150000000
2199	Unidentified Songbird	Bird	Unknown	Passeriformes	Unknown	11	No	18	WV	Unknown	Unknown	Yes	Unknown	Unknown
2200	Unidentified Bird	Bird	Unknown	Unknown	Unknown	4	No	1	PA	Unknown	Unknown	Unknown	Unknown	Unknown
2201	Unidentified Bird	Bird	Unknown	Unknown	Unknown	4	No	1	PA	Unknown	Unknown	Unknown	Unknown	Unknown
2202	Unidentified Bird	Bird	Unknown	Unknown	Unknown	4	No	1	PA	Unknown	Unknown	Unknown	Unknown	Unknown
2203	Ruffed Grouse	Bird	Bonasa umbellus	Galliformes	Phasianidae	4	No	1	PA	Herbivore: ground forager	No	No	R	18000000
2204	Yellow-bellied Sapsucker	Bird	Sphyrapicus varius	Piciformes	Picidae	4	No	1	PA	Insectivore: bark excavator	Yes	Yes	M	12000000
2205	Red-tailed Hawk	Bird	Buteo jamaicensis	Accipitriformes	Accipitridae	4	No	1	PA	Carnivore: ground hawker	Yes	Yes	PM	2600000
2206	Yellow Warbler	Bird	Setophaga petechia	Passeriformes	Parulidae	5	No	1	PA	Insectivore: lower canopy foliage gleaner	Yes	Yes	M	92000000
2207	Magnolia Warbler	Bird	Setophaga magnolia	Passeriformes	Parulidae	5	No	1	PA	Insectivore: lower canopy foliage gleaner	Yes	Yes	M	39000000
2208	Philadelphia Vireo	Bird	Vireo philadelphicus	Passeriformes	Vireonidae	5	No	1	PA	Insectivore: lower canopy foliage gleaner	Yes	Yes	M	3700000
2209	Chestnut-sided Warbler	Bird	Setophaga pensylvanica	Passeriformes	Parulidae	5	No	1	PA	Insectivore: lower canopy foliage gleaner	Yes	Yes	M	18000000
2210	Unidentified Warbler	Bird	Unknown	Passeriformes	Parulidae	5	No	1	PA	Unknown	Yes	Yes	Unknown	Unknown
2211	American Woodcock	Bird	Scolopax minor	Charadriiformes	Scolopacidae	5	No	1	PA	Insectivore: ground gleaner	No	Yes	PM	3500000
2212	Blue-headed Vireo	Bird	Vireo solitarius	Passeriformes	Vireonidae	5	No	1	PA	Insectivore: lower canopy foliage gleaner	Yes	Yes	M	13000000
2213	American Woodcock	Bird	Scolopax minor	Charadriiformes	Scolopacidae	6	No	1	PA	Insectivore: ground gleaner	No	Yes	PM	3500000
2214	Tree Swallow	Bird	Tachycineta bicolor	Passeriformes	Hirundinidae	7	No	1	PA	Insectivore: air hawker above canopy	Yes	Yes	M	20000000
2215	Red-eyed Vireo	Bird	Vireo olivaceus	Passeriformes	Vireonidae	7	No	1	PA	Insectivore: lower canopy foliage gleaner	Yes	Yes	M	130000000
2216	Unidentified Flycatcher	Bird	Unknown	Passeriformes	Tyrannidae	8	No	1	PA	Unknown	Yes	Yes	Unknown	Unknown
2217	Cedar Waxwing	Bird	Bombycilla cedrorum	Passeriformes	Bombycillidae	8	No	1	PA	Frugivore: upper-canopy gleaner	Yes	Yes	PM	57000000
2218	Unidentified Warbler	Bird	Unknown	Passeriformes	Parulidae	8	No	1	PA	Unknown	Yes	Yes	Unknown	Unknown
2219	Eastern Phoebe	Bird	Sayornis phoebe	Passeriformes	Tyrannidae	8	No	1	PA	Insectivore: air hawker under canopy	Yes	Yes	PM	33000000
2220	Magnolia Warbler	Bird	Setophaga magnolia	Passeriformes	Parulidae	9	No	1	PA	Insectivore: lower canopy foliage gleaner	Yes	Yes	M	39000000
2221	Unidentified Bird	Bird	Unknown	Unknown	Unknown	9	No	1	PA	Unknown	Unknown	Unknown	Unknown	Unknown
2222	Ruffed Grouse	Bird	Bonasa umbellus	Galliformes	Phasianidae	10	No	1	PA	Herbivore: ground forager	No	No	R	18000000
2223	Ruffed Grouse	Bird	Bonasa umbellus	Galliformes	Phasianidae	10	No	1	PA	Herbivore: ground forager	No	No	R	18000000
2224	Golden-crowned Kinglet	Bird	Regulus satrapa	Passeriformes	Regulidae	4	No	1	PA	Insectivore: lower canopy foliage gleaner	Yes	Yes	PM	130000000
2225	Yellow-bellied Sapsucker	Bird	Sphyrapicus varius	Piciformes	Picidae	4	No	1	PA	Insectivore: bark excavator	Yes	Yes	M	12000000
2226	Magnolia Warbler	Bird	Setophaga magnolia	Passeriformes	Parulidae	5	No	1	PA	Insectivore: lower canopy foliage gleaner	Yes	Yes	M	39000000
2227	Magnolia Warbler	Bird	Setophaga magnolia	Passeriformes	Parulidae	5	No	1	PA	Insectivore: lower canopy foliage gleaner	Yes	Yes	M	39000000
2228	Red-eyed Vireo	Bird	Vireo olivaceus	Passeriformes	Vireonidae	6	No	1	PA	Insectivore: lower canopy foliage gleaner	Yes	Yes	M	130000000
2229	Chestnut-sided Warbler	Bird	Setophaga pensylvanica	Passeriformes	Parulidae	6	No	1	PA	Insectivore: lower canopy foliage gleaner	Yes	Yes	M	18000000
2230	Red-eyed Vireo	Bird	Vireo olivaceus	Passeriformes	Vireonidae	7	No	1	PA	Insectivore: lower canopy foliage gleaner	Yes	Yes	M	130000000
2231	Unidentified Woodpecker	Bird	Unknown	Piciformes	Picidae	7	No	1	PA	Unknown	No	Yes	Unknown	Unknown
2232	Red-eyed Vireo	Bird	Vireo olivaceus	Passeriformes	Vireonidae	7	No	1	PA	Insectivore: lower canopy foliage gleaner	Yes	Yes	M	130000000
2233	Red-eyed Vireo	Bird	Vireo olivaceus	Passeriformes	Vireonidae	8	No	1	PA	Insectivore: lower canopy foliage gleaner	Yes	Yes	M	130000000
2234	Red-eyed Vireo	Bird	Vireo olivaceus	Passeriformes	Vireonidae	9	No	1	PA	Insectivore: lower canopy foliage gleaner	Yes	Yes	M	130000000
2235	Red-eyed Vireo	Bird	Vireo olivaceus	Passeriformes	Vireonidae	9	No	1	PA	Insectivore: lower canopy foliage gleaner	Yes	Yes	M	130000000
2236	Red-eyed Vireo	Bird	Vireo olivaceus	Passeriformes	Vireonidae	9	No	1	PA	Insectivore: lower canopy foliage gleaner	Yes	Yes	M	130000000
2237	Magnolia Warbler	Bird	Setophaga magnolia	Passeriformes	Parulidae	9	No	1	PA	Insectivore: lower canopy foliage gleaner	Yes	Yes	M	39000000
2238	Black-throated Green Warbler	Bird	Setophaga virens	Passeriformes	Parulidae	9	No	1	PA	Insectivore: lower canopy foliage gleaner	Yes	Yes	M	8700000
2239	Swainson's Thrush	Bird	Catharus ustulatus	Passeriformes	Turdidae	9	No	1	PA	Insectivore: lower canopy foliage gleaner	Yes	Yes	M	110000000
2240	Black-throated Green Warbler	Bird	Setophaga virens	Passeriformes	Parulidae	9	No	1	PA	Insectivore: lower canopy foliage gleaner	Yes	Yes	M	8700000
2241	Red-eyed Vireo	Bird	Vireo olivaceus	Passeriformes	Vireonidae	9	No	1	PA	Insectivore: lower canopy foliage gleaner	Yes	Yes	M	130000000
2242	Red-eyed Vireo	Bird	Vireo olivaceus	Passeriformes	Vireonidae	9	No	1	PA	Insectivore: lower canopy foliage gleaner	Yes	Yes	M	130000000
2243	Magnolia Warbler	Bird	Setophaga magnolia	Passeriformes	Parulidae	10	No	1	PA	Insectivore: lower canopy foliage gleaner	Yes	Yes	M	39000000
2244	Belted Kingfisher	Bird	Megaceryle alcyon	Coraciiformes	Alcedinidae	10	No	1	PA	Carnivore: freshwater forager	Yes	Yes	PM	1700000
2245	Unidentified Warbler	Bird	Unknown	Passeriformes	Parulidae	10	No	1	PA	Unknown	Yes	Yes	Unknown	Unknown
2246	Red-eyed Vireo	Bird	Vireo olivaceus	Passeriformes	Vireonidae	10	No	1	PA	Insectivore: lower canopy foliage gleaner	Yes	Yes	M	130000000
2247	Black-throated Blue Warbler	Bird	Setophaga caerulescens	Passeriformes	Parulidae	10	No	1	PA	Insectivore: lower canopy foliage gleaner	Yes	Yes	M	2400000
2248	Wood Thrush	Bird	Hylocichla mustelina	Passeriformes	Turdidae	10	No	1	PA	Insectivore: ground gleaner	Yes	Yes	M	12000000
2249	Black-throated Blue Warbler	Bird	Setophaga caerulescens	Passeriformes	Parulidae	10	No	1	PA	Insectivore: lower canopy foliage gleaner	Yes	Yes	M	2400000
2250	Tennessee Warbler	Bird	Oreothlypis peregrina	Passeriformes	Parulidae	10	No	1	PA	Insectivore: lower canopy foliage gleaner	Yes	Yes	M	95000000
2251	Red-eyed Vireo	Bird	Vireo olivaceus	Passeriformes	Vireonidae	10	No	1	PA	Insectivore: lower canopy foliage gleaner	Yes	Yes	M	130000000
2252	Golden-crowned Kinglet	Bird	Regulus satrapa	Passeriformes	Regulidae	10	No	1	PA	Insectivore: lower canopy foliage gleaner	Yes	Yes	PM	130000000
2253	Chestnut-sided Warbler	Bird	Setophaga pensylvanica	Passeriformes	Parulidae	10	No	1	PA	Insectivore: lower canopy foliage gleaner	Yes	Yes	M	18000000
2254	Ruby-crowned Kinglet	Bird	Regulus calendula	Passeriformes	Regulidae	10	No	1	PA	Insectivore: lower canopy foliage gleaner	Yes	Yes	M	90000000
2255	Song Sparrow	Bird	Melospiza melodia	Passeriformes	Emberizidae	11	No	1	PA	Granivore: ground to undergrowth gleaner	Yes	Yes	PM	130000000
2256	Red-tailed Hawk	Bird	Buteo jamaicensis	Accipitriformes	Accipitridae	11	No	1	PA	Carnivore: ground hawker	Yes	Yes	PM	2600000
2257	Song Sparrow	Bird	Melospiza melodia	Passeriformes	Emberizidae	11	No	1	PA	Granivore: ground to undergrowth gleaner	Yes	Yes	PM	130000000
2258	Ruby-crowned Kinglet	Bird	Regulus calendula	Passeriformes	Regulidae	11	No	1	PA	Insectivore: lower canopy foliage gleaner	Yes	Yes	M	90000000
2259	Yellow-bellied Sapsucker	Bird	Sphyrapicus varius	Piciformes	Picidae	4	No	3	ME	Insectivore: bark excavator	Yes	Yes	M	12000000
2260	Golden-crowned Kinglet	Bird	Regulus satrapa	Passeriformes	Regulidae	4	No	3	ME	Insectivore: lower canopy foliage gleaner	Yes	Yes	PM	130000000
2261	Black-and-white Warbler	Bird	Mniotilta varia	Passeriformes	Parulidae	5	No	3	ME	Insectivore: bark gleaner	Yes	Yes	M	18000000
2262	Silver-haired Bat	Bat	Lasionycteris noctivagans	Chiroptera	Vespertilionidae	5	No	3	ME	Insectivore: aerial hawker-nocturnal	Bat	Bat	PM	Unknown
2263	Magnolia Warbler	Bird	Setophaga magnolia	Passeriformes	Parulidae	5	No	3	ME	Insectivore: lower canopy foliage gleaner	Yes	Yes	M	39000000
2264	Red-eyed Vireo	Bird	Vireo olivaceus	Passeriformes	Vireonidae	5	No	3	ME	Insectivore: lower canopy foliage gleaner	Yes	Yes	M	130000000
2265	Silver-haired Bat	Bat	Lasionycteris noctivagans	Chiroptera	Vespertilionidae	5	No	3	ME	Insectivore: aerial hawker-nocturnal	Bat	Bat	PM	Unknown
2266	Red-eyed Vireo	Bird	Vireo olivaceus	Passeriformes	Vireonidae	6	No	3	ME	Insectivore: lower canopy foliage gleaner	Yes	Yes	M	130000000
2267	Unidentified Songbird	Bird	Unknown	Passeriformes	Unknown	6	No	3	ME	Unknown	Unknown	Yes	Unknown	Unknown
2268	Unidentified Songbird	Bird	Unknown	Passeriformes	Unknown	6	No	3	ME	Unknown	Unknown	Yes	Unknown	Unknown
2269	Red-eyed Vireo	Bird	Vireo olivaceus	Passeriformes	Vireonidae	6	No	3	ME	Insectivore: lower canopy foliage gleaner	Yes	Yes	M	130000000
2270	Unidentified Thrush	Bird	Unknown	Passeriformes	Turdidae	6	No	3	ME	Unknown	Unknown	Yes	Unknown	Unknown
2271	Unidentified Warbler	Bird	Unknown	Passeriformes	Parulidae	6	No	3	ME	Unknown	Yes	Yes	Unknown	Unknown
2272	Hoary Bat	Bat	Lasiurus cinereus	Chiroptera	Vespertilionidae	7	No	3	ME	Insectivore: aerial hawker-nocturnal	Bat	Bat	PM	Unknown
2273	Unidentified Bird	Bird	Unknown	Unknown	Unknown	7	No	3	ME	Unknown	Unknown	Unknown	Unknown	Unknown
2274	Tree Swallow	Bird	Tachycineta bicolor	Passeriformes	Hirundinidae	7	No	3	ME	Insectivore: air hawker above canopy	Yes	Yes	M	20000000
2275	Red-eyed Vireo	Bird	Vireo olivaceus	Passeriformes	Vireonidae	7	No	3	ME	Insectivore: lower canopy foliage gleaner	Yes	Yes	M	130000000
2276	Little Brown Bat	Bat	Myotis lucifugus	Chiroptera	Vespertilionidae	7	No	3	ME	Insectivore: aerial hawker-nocturnal	Bat	Bat	PM	Unknown
2277	Little Brown Bat	Bat	Myotis lucifugus	Chiroptera	Vespertilionidae	7	No	3	ME	Insectivore: aerial hawker-nocturnal	Bat	Bat	PM	Unknown
2278	Little Brown Bat	Bat	Myotis lucifugus	Chiroptera	Vespertilionidae	7	No	3	ME	Insectivore: aerial hawker-nocturnal	Bat	Bat	PM	Unknown
2279	Little Brown Bat	Bat	Myotis lucifugus	Chiroptera	Vespertilionidae	7	No	3	ME	Insectivore: aerial hawker-nocturnal	Bat	Bat	PM	Unknown
2280	Little Brown Bat	Bat	Myotis lucifugus	Chiroptera	Vespertilionidae	8	No	3	ME	Insectivore: aerial hawker-nocturnal	Bat	Bat	PM	Unknown
2281	Little Brown Bat	Bat	Myotis lucifugus	Chiroptera	Vespertilionidae	8	No	3	ME	Insectivore: aerial hawker-nocturnal	Bat	Bat	PM	Unknown
2282	Little Brown Bat	Bat	Myotis lucifugus	Chiroptera	Vespertilionidae	8	No	3	ME	Insectivore: aerial hawker-nocturnal	Bat	Bat	PM	Unknown
2283	Silver-haired Bat	Bat	Lasionycteris noctivagans	Chiroptera	Vespertilionidae	8	No	3	ME	Insectivore: aerial hawker-nocturnal	Bat	Bat	PM	Unknown
2284	Little Brown Bat	Bat	Myotis lucifugus	Chiroptera	Vespertilionidae	8	No	3	ME	Insectivore: aerial hawker-nocturnal	Bat	Bat	PM	Unknown
2285	Little Brown Bat	Bat	Myotis lucifugus	Chiroptera	Vespertilionidae	8	No	3	ME	Insectivore: aerial hawker-nocturnal	Bat	Bat	PM	Unknown
2286	Eastern Red Bat	Bat	Lasiurus borealis	Chiroptera	Vespertilionidae	8	No	3	ME	Insectivore: aerial hawker-nocturnal	Bat	Bat	PM	Unknown
2287	Little Brown Bat	Bat	Myotis lucifugus	Chiroptera	Vespertilionidae	8	No	3	ME	Insectivore: aerial hawker-nocturnal	Bat	Bat	PM	Unknown
2288	Hoary Bat	Bat	Lasiurus cinereus	Chiroptera	Vespertilionidae	8	No	3	ME	Insectivore: aerial hawker-nocturnal	Bat	Bat	PM	Unknown
2289	Unidentified Bat	Bat	Unknown	Chiroptera	Unknown	8	No	3	ME	Unknown	Bat	Bat	PM	Unknown
2290	Eastern Red Bat	Bat	Lasiurus borealis	Chiroptera	Vespertilionidae	9	No	3	ME	Insectivore: aerial hawker-nocturnal	Bat	Bat	PM	Unknown
2291	Veery	Bird	Catharus fuscescens	Passeriformes	Turdidae	9	No	3	ME	Insectivore: ground gleaner	Yes	Yes	M	12000000
2292	Northern Waterthrush	Bird	Parkesia noveboracensis	Passeriformes	Parulidae	9	No	3	ME	Insectivore: ground gleaner	Yes	Yes	M	18000000
2293	Black-throated Green Warbler	Bird	Setophaga virens	Passeriformes	Parulidae	9	No	3	ME	Insectivore: lower canopy foliage gleaner	Yes	Yes	M	8700000
2294	Red-eyed Vireo	Bird	Vireo olivaceus	Passeriformes	Vireonidae	9	No	3	ME	Insectivore: lower canopy foliage gleaner	Yes	Yes	M	130000000
2295	Northern Parula	Bird	Setophaga americana	Passeriformes	Parulidae	9	No	3	ME	Insectivore: lower canopy foliage gleaner	Yes	Yes	M	17000000
2296	Red-eyed Vireo	Bird	Vireo olivaceus	Passeriformes	Vireonidae	9	No	3	ME	Insectivore: lower canopy foliage gleaner	Yes	Yes	M	130000000
2297	Pine Warbler	Bird	Setophaga pinus	Passeriformes	Parulidae	9	No	3	ME	Insectivore: upper canopy foliage gleaner	Yes	Yes	PM	13000000
2298	Yellow-billed Cuckoo	Bird	Coccyzus americanus	Cuculiformes	Cuculidae	9	No	3	ME	Insectivore: upper canopy foliage gleaner	Yes	Yes	M	8200000
2299	Red-eyed Vireo	Bird	Vireo olivaceus	Passeriformes	Vireonidae	9	No	3	ME	Insectivore: lower canopy foliage gleaner	Yes	Yes	M	130000000
2300	Red-eyed Vireo	Bird	Vireo olivaceus	Passeriformes	Vireonidae	9	No	3	ME	Insectivore: lower canopy foliage gleaner	Yes	Yes	M	130000000
2301	Pine Warbler	Bird	Setophaga pinus	Passeriformes	Parulidae	9	No	3	ME	Insectivore: upper canopy foliage gleaner	Yes	Yes	PM	13000000
2302	Red-eyed Vireo	Bird	Vireo olivaceus	Passeriformes	Vireonidae	9	No	3	ME	Insectivore: lower canopy foliage gleaner	Yes	Yes	M	130000000
2303	Pine Warbler	Bird	Setophaga pinus	Passeriformes	Parulidae	9	No	3	ME	Insectivore: upper canopy foliage gleaner	Yes	Yes	PM	13000000
2304	Red-eyed Vireo	Bird	Vireo olivaceus	Passeriformes	Vireonidae	9	No	3	ME	Insectivore: lower canopy foliage gleaner	Yes	Yes	M	130000000
2305	Pine Warbler	Bird	Setophaga pinus	Passeriformes	Parulidae	9	No	3	ME	Insectivore: upper canopy foliage gleaner	Yes	Yes	PM	13000000
2306	Black-and-white Warbler	Bird	Mniotilta varia	Passeriformes	Parulidae	9	No	3	ME	Insectivore: bark gleaner	Yes	Yes	M	18000000
2307	Red-eyed Vireo	Bird	Vireo olivaceus	Passeriformes	Vireonidae	9	No	3	ME	Insectivore: lower canopy foliage gleaner	Yes	Yes	M	130000000
2308	American Redstart	Bird	Setophaga ruticilla	Passeriformes	Parulidae	9	No	3	ME	Insectivore: air hawker under canopy	Yes	Yes	M	42000000
2309	Unidentified Warbler	Bird	Unknown	Passeriformes	Parulidae	9	No	3	ME	Unknown	Yes	Yes	Unknown	Unknown
2310	Unidentified Songbird	Bird	Unknown	Passeriformes	Unknown	9	No	3	ME	Unknown	Unknown	Yes	Unknown	Unknown
2311	Blackburnian Warbler	Bird	Setophaga fusca	Passeriformes	Parulidae	9	No	3	ME	Insectivore: lower canopy foliage gleaner	Yes	Yes	M	14000000
2312	Red-eyed Vireo	Bird	Vireo olivaceus	Passeriformes	Vireonidae	9	No	3	ME	Insectivore: lower canopy foliage gleaner	Yes	Yes	M	130000000
2313	Red-eyed Vireo	Bird	Vireo olivaceus	Passeriformes	Vireonidae	9	No	3	ME	Insectivore: lower canopy foliage gleaner	Yes	Yes	M	130000000
2314	Northern Parula	Bird	Setophaga americana	Passeriformes	Parulidae	9	No	3	ME	Insectivore: lower canopy foliage gleaner	Yes	Yes	M	17000000
2315	Red-eyed Vireo	Bird	Vireo olivaceus	Passeriformes	Vireonidae	9	No	3	ME	Insectivore: lower canopy foliage gleaner	Yes	Yes	M	130000000
2316	Red-eyed Vireo	Bird	Vireo olivaceus	Passeriformes	Vireonidae	9	No	3	ME	Insectivore: lower canopy foliage gleaner	Yes	Yes	M	130000000
2317	Pine Warbler	Bird	Setophaga pinus	Passeriformes	Parulidae	9	No	3	ME	Insectivore: upper canopy foliage gleaner	Yes	Yes	PM	13000000
2318	Unidentified Warbler	Bird	Unknown	Passeriformes	Parulidae	9	No	3	ME	Unknown	Yes	Yes	Unknown	Unknown
2319	Bay-breasted Warbler	Bird	Setophaga castanea	Passeriformes	Parulidae	9	No	3	ME	Insectivore: lower canopy foliage gleaner	Yes	Yes	M	9200000
2320	Bay-breasted Warbler	Bird	Setophaga castanea	Passeriformes	Parulidae	9	No	3	ME	Insectivore: lower canopy foliage gleaner	Yes	Yes	M	9200000
2321	Red-eyed Vireo	Bird	Vireo olivaceus	Passeriformes	Vireonidae	9	No	3	ME	Insectivore: lower canopy foliage gleaner	Yes	Yes	M	130000000
2322	Red-eyed Vireo	Bird	Vireo olivaceus	Passeriformes	Vireonidae	9	No	3	ME	Insectivore: lower canopy foliage gleaner	Yes	Yes	M	130000000
2323	Red-eyed Vireo	Bird	Vireo olivaceus	Passeriformes	Vireonidae	9	No	3	ME	Insectivore: lower canopy foliage gleaner	Yes	Yes	M	130000000
2324	Black-and-white Warbler	Bird	Mniotilta varia	Passeriformes	Parulidae	9	No	3	ME	Insectivore: bark gleaner	Yes	Yes	M	18000000
2325	Red-eyed Vireo	Bird	Vireo olivaceus	Passeriformes	Vireonidae	9	No	3	ME	Insectivore: lower canopy foliage gleaner	Yes	Yes	M	130000000
2326	Unidentified Warbler	Bird	Unknown	Passeriformes	Parulidae	9	No	3	ME	Unknown	Yes	Yes	Unknown	Unknown
2327	Unidentified Warbler	Bird	Unknown	Passeriformes	Parulidae	9	No	3	ME	Unknown	Yes	Yes	Unknown	Unknown
2328	Unidentified Songbird	Bird	Unknown	Passeriformes	Unknown	9	No	3	ME	Unknown	Unknown	Yes	Unknown	Unknown
2329	Red-eyed Vireo	Bird	Vireo olivaceus	Passeriformes	Vireonidae	9	No	3	ME	Insectivore: lower canopy foliage gleaner	Yes	Yes	M	130000000
2330	Red-eyed Vireo	Bird	Vireo olivaceus	Passeriformes	Vireonidae	9	No	3	ME	Insectivore: lower canopy foliage gleaner	Yes	Yes	M	130000000
2331	Red-eyed Vireo	Bird	Vireo olivaceus	Passeriformes	Vireonidae	9	No	3	ME	Insectivore: lower canopy foliage gleaner	Yes	Yes	M	130000000
2332	Unidentified Vireo	Bird	Unknown	Passeriformes	Vireonidae	9	No	3	ME	Unknown	Yes	Yes	Unknown	Unknown
2333	Eastern Red Bat	Bat	Lasiurus borealis	Chiroptera	Vespertilionidae	9	No	3	ME	Insectivore: aerial hawker-nocturnal	Bat	Bat	PM	Unknown
2334	Red-eyed Vireo	Bird	Vireo olivaceus	Passeriformes	Vireonidae	9	No	3	ME	Insectivore: lower canopy foliage gleaner	Yes	Yes	M	130000000
2335	Red-eyed Vireo	Bird	Vireo olivaceus	Passeriformes	Vireonidae	9	No	3	ME	Insectivore: lower canopy foliage gleaner	Yes	Yes	M	130000000
2336	Golden-crowned Kinglet	Bird	Regulus satrapa	Passeriformes	Regulidae	9	No	3	ME	Insectivore: lower canopy foliage gleaner	Yes	Yes	PM	130000000
2337	Cedar Waxwing	Bird	Bombycilla cedrorum	Passeriformes	Bombycillidae	9	No	3	ME	Frugivore: upper-canopy gleaner	Yes	Yes	PM	57000000
2338	Golden-crowned Kinglet	Bird	Regulus satrapa	Passeriformes	Regulidae	9	No	3	ME	Insectivore: lower canopy foliage gleaner	Yes	Yes	PM	130000000
2339	Red-eyed Vireo	Bird	Vireo olivaceus	Passeriformes	Vireonidae	9	No	3	ME	Insectivore: lower canopy foliage gleaner	Yes	Yes	M	130000000
2340	Unidentified Warbler	Bird	Unknown	Passeriformes	Parulidae	9	No	3	ME	Unknown	Yes	Yes	Unknown	Unknown
2341	Common Yellowthroat	Bird	Geothlypis trichas	Passeriformes	Parulidae	9	No	3	ME	Insectivore: lower canopy foliage gleaner	Yes	Yes	PM	81000000
2342	Common Yellowthroat	Bird	Geothlypis trichas	Passeriformes	Parulidae	9	No	3	ME	Insectivore: lower canopy foliage gleaner	Yes	Yes	PM	81000000
2343	Red-eyed Vireo	Bird	Vireo olivaceus	Passeriformes	Vireonidae	10	No	3	ME	Insectivore: lower canopy foliage gleaner	Yes	Yes	M	130000000
2344	Red-eyed Vireo	Bird	Vireo olivaceus	Passeriformes	Vireonidae	10	No	3	ME	Insectivore: lower canopy foliage gleaner	Yes	Yes	M	130000000
2345	Golden-crowned Kinglet	Bird	Regulus satrapa	Passeriformes	Regulidae	10	No	3	ME	Insectivore: lower canopy foliage gleaner	Yes	Yes	PM	130000000
2346	Ruby-crowned Kinglet	Bird	Regulus calendula	Passeriformes	Regulidae	10	No	3	ME	Insectivore: lower canopy foliage gleaner	Yes	Yes	M	90000000
2347	Yellow-rumped Warbler	Bird	Setophaga coronata	Passeriformes	Parulidae	10	No	3	ME	Insectivore: lower canopy foliage gleaner	Yes	Yes	M	150000000
2348	Unidentified Warbler	Bird	Unknown	Passeriformes	Parulidae	10	No	3	ME	Unknown	Yes	Yes	Unknown	Unknown
2349	Black-throated Blue Warbler	Bird	Setophaga caerulescens	Passeriformes	Parulidae	10	No	3	ME	Insectivore: lower canopy foliage gleaner	Yes	Yes	M	2400000
2350	Song Sparrow	Bird	Melospiza melodia	Passeriformes	Emberizidae	10	No	3	ME	Granivore: ground to undergrowth gleaner	Yes	Yes	PM	130000000
2351	Blue-headed Vireo	Bird	Vireo solitarius	Passeriformes	Vireonidae	10	No	3	ME	Insectivore: lower canopy foliage gleaner	Yes	Yes	M	13000000
2352	Golden-crowned Kinglet	Bird	Regulus satrapa	Passeriformes	Regulidae	10	No	3	ME	Insectivore: lower canopy foliage gleaner	Yes	Yes	PM	130000000
2353	Golden-crowned Kinglet	Bird	Regulus satrapa	Passeriformes	Regulidae	10	No	3	ME	Insectivore: lower canopy foliage gleaner	Yes	Yes	PM	130000000
2354	Golden-crowned Kinglet	Bird	Regulus satrapa	Passeriformes	Regulidae	10	No	3	ME	Insectivore: lower canopy foliage gleaner	Yes	Yes	PM	130000000
2355	Golden-crowned Kinglet	Bird	Regulus satrapa	Passeriformes	Regulidae	10	No	3	ME	Insectivore: lower canopy foliage gleaner	Yes	Yes	PM	130000000
2356	Ruffed Grouse	Bird	Bonasa umbellus	Galliformes	Phasianidae	10	No	3	ME	Herbivore: ground forager	No	No	R	18000000
2357	Pine Siskin	Bird	Spinus pinus	Passeriformes	Fringillidae	4	No	6	NY	Granivore: lower to upper canopy gleaner	Yes	Yes	PM	35000000
2358	Eastern Towhee	Bird	Pipilo erythrophthalmus	Passeriformes	Emberizidae	4	No	6	NY	Granivore: ground to undergrowth gleaner	No	Yes	PM	28000000
2359	Golden-crowned Kinglet	Bird	Regulus satrapa	Passeriformes	Regulidae	5	No	6	NY	Insectivore: lower canopy foliage gleaner	Yes	Yes	PM	130000000
2360	Golden-crowned Kinglet	Bird	Regulus satrapa	Passeriformes	Regulidae	5	No	6	NY	Insectivore: lower canopy foliage gleaner	Yes	Yes	PM	130000000
2361	Semipalmated Sandpiper	Bird	Calidris pusilla	Charadriiformes	Scolopacidae	5	No	6	NY	Carnivore: freshwater forager	Yes	Yes	M	2300000
2362	Red-eyed Vireo	Bird	Vireo olivaceus	Passeriformes	Vireonidae	5	No	6	NY	Insectivore: lower canopy foliage gleaner	Yes	Yes	M	130000000
2363	Red-eyed Vireo	Bird	Vireo olivaceus	Passeriformes	Vireonidae	5	No	6	NY	Insectivore: lower canopy foliage gleaner	Yes	Yes	M	130000000
2364	Blackburnian Warbler	Bird	Setophaga fusca	Passeriformes	Parulidae	5	No	6	NY	Insectivore: lower canopy foliage gleaner	Yes	Yes	M	14000000
2365	Sharp-shinned Hawk	Bird	Accipiter striatus	Accipitriformes	Accipitridae	7	No	6	NY	Carnivore: air hawker	Yes	Yes	PM	440000
2366	Bobolink	Bird	Dolichonyx oryzivorus	Passeriformes	Icteridae	7	No	6	NY	Granivore: ground to undergrowth gleaner	Yes	Yes	M	9700000
2367	American Robin	Bird	Turdus migratorius	Passeriformes	Turdidae	8	No	6	NY	Insectivore: ground gleaner	Yes	Yes	PM	380000000
2368	Blue Jay	Bird	Cyanocitta cristata	Passeriformes	Corvidae	9	No	6	NY	Omnivore: ground forager	No	Yes	PM	17000000
2369	Unidentified Warbler	Bird	Unknown	Passeriformes	Parulidae	9	No	6	NY	Unknown	Yes	Yes	Unknown	Unknown
2370	Yellow-bellied Sapsucker	Bird	Sphyrapicus varius	Piciformes	Picidae	9	No	6	NY	Insectivore: bark excavator	Yes	Yes	M	12000000
2371	Golden-crowned Kinglet	Bird	Regulus satrapa	Passeriformes	Regulidae	10	No	6	NY	Insectivore: lower canopy foliage gleaner	Yes	Yes	PM	130000000
2372	Brown Creeper	Bird	Certhia americana	Passeriformes	Certhiidae	10	No	6	NY	Insectivore: bark gleaner	No	Yes	PM	10000000
2373	Hermit Thrush	Bird	Catharus guttatus	Passeriformes	Turdidae	10	No	6	NY	Insectivore: ground gleaner	Yes	Yes	M	70000000
2374	Ruby-crowned Kinglet	Bird	Regulus calendula	Passeriformes	Regulidae	11	No	6	NY	Insectivore: lower canopy foliage gleaner	Yes	Yes	M	90000000
2375	Magnolia Warbler	Bird	Setophaga magnolia	Passeriformes	Parulidae	5	No	6	NY	Insectivore: lower canopy foliage gleaner	Yes	Yes	M	39000000
2376	Red-tailed Hawk	Bird	Buteo jamaicensis	Accipitriformes	Accipitridae	5	No	6	NY	Carnivore: ground hawker	Yes	Yes	PM	2600000
2377	Common Yellowthroat	Bird	Geothlypis trichas	Passeriformes	Parulidae	8	No	6	NY	Insectivore: lower canopy foliage gleaner	Yes	Yes	PM	81000000
2378	Common Yellowthroat	Bird	Geothlypis trichas	Passeriformes	Parulidae	8	No	6	NY	Insectivore: lower canopy foliage gleaner	Yes	Yes	PM	81000000
2379	Red-eyed Vireo	Bird	Vireo olivaceus	Passeriformes	Vireonidae	9	No	6	NY	Insectivore: lower canopy foliage gleaner	Yes	Yes	M	130000000
2380	Unidentified Songbird	Bird	Unknown	Passeriformes	Unknown	9	No	6	NY	Unknown	Unknown	Yes	Unknown	Unknown
2381	Unidentified Bird	Bird	Unknown	Unknown	Unknown	10	No	6	NY	Unknown	Unknown	Unknown	Unknown	Unknown
2382	Unidentified Bird	Bird	Unknown	Unknown	Unknown	10	No	6	NY	Unknown	Unknown	Unknown	Unknown	Unknown
2383	Eastern Red Bat	Bat	Lasiurus borealis	Chiroptera	Vespertilionidae	7	No	6	NY	Insectivore: aerial hawker-nocturnal	Bat	Bat	PM	Unknown
2384	Little Brown Bat	Bat	Myotis lucifugus	Chiroptera	Vespertilionidae	7	No	6	NY	Insectivore: aerial hawker-nocturnal	Bat	Bat	PM	Unknown
2385	Hoary Bat	Bat	Lasiurus cinereus	Chiroptera	Vespertilionidae	7	No	6	NY	Insectivore: aerial hawker-nocturnal	Bat	Bat	PM	Unknown
2386	Eastern Red Bat	Bat	Lasiurus borealis	Chiroptera	Vespertilionidae	7	No	6	NY	Insectivore: aerial hawker-nocturnal	Bat	Bat	PM	Unknown
2387	Silver-haired Bat	Bat	Lasionycteris noctivagans	Chiroptera	Vespertilionidae	7	No	6	NY	Insectivore: aerial hawker-nocturnal	Bat	Bat	PM	Unknown
2388	Hoary Bat	Bat	Lasiurus cinereus	Chiroptera	Vespertilionidae	7	No	6	NY	Insectivore: aerial hawker-nocturnal	Bat	Bat	PM	Unknown
2389	Eastern Red Bat	Bat	Lasiurus borealis	Chiroptera	Vespertilionidae	7	No	6	NY	Insectivore: aerial hawker-nocturnal	Bat	Bat	PM	Unknown
2390	Unidentified Bird	Bird	Unknown	Unknown	Unknown	7	No	6	NY	Unknown	Unknown	Unknown	Unknown	Unknown
2391	Eastern Red Bat	Bat	Lasiurus borealis	Chiroptera	Vespertilionidae	7	No	6	NY	Insectivore: aerial hawker-nocturnal	Bat	Bat	PM	Unknown
2392	Eastern Red Bat	Bat	Lasiurus borealis	Chiroptera	Vespertilionidae	7	No	6	NY	Insectivore: aerial hawker-nocturnal	Bat	Bat	PM	Unknown
2393	Eastern Red Bat	Bat	Lasiurus borealis	Chiroptera	Vespertilionidae	7	No	6	NY	Insectivore: aerial hawker-nocturnal	Bat	Bat	PM	Unknown
2394	Silver-haired Bat	Bat	Lasionycteris noctivagans	Chiroptera	Vespertilionidae	7	No	6	NY	Insectivore: aerial hawker-nocturnal	Bat	Bat	PM	Unknown
2395	Eastern Red Bat	Bat	Lasiurus borealis	Chiroptera	Vespertilionidae	7	No	6	NY	Insectivore: aerial hawker-nocturnal	Bat	Bat	PM	Unknown
2396	Silver-haired Bat	Bat	Lasionycteris noctivagans	Chiroptera	Vespertilionidae	8	No	6	NY	Insectivore: aerial hawker-nocturnal	Bat	Bat	PM	Unknown
2397	Hoary Bat	Bat	Lasiurus cinereus	Chiroptera	Vespertilionidae	8	No	6	NY	Insectivore: aerial hawker-nocturnal	Bat	Bat	PM	Unknown
2398	Unidentified Bat	Bat	Unknown	Chiroptera	Unknown	8	No	6	NY	Unknown	Bat	Bat	PM	Unknown
2399	Eastern Red Bat	Bat	Lasiurus borealis	Chiroptera	Vespertilionidae	8	No	6	NY	Insectivore: aerial hawker-nocturnal	Bat	Bat	PM	Unknown
2400	Silver-haired Bat	Bat	Lasionycteris noctivagans	Chiroptera	Vespertilionidae	8	No	6	NY	Insectivore: aerial hawker-nocturnal	Bat	Bat	PM	Unknown
2401	Hoary Bat	Bat	Lasiurus cinereus	Chiroptera	Vespertilionidae	8	No	6	NY	Insectivore: aerial hawker-nocturnal	Bat	Bat	PM	Unknown
2402	Hoary Bat	Bat	Lasiurus cinereus	Chiroptera	Vespertilionidae	8	No	6	NY	Insectivore: aerial hawker-nocturnal	Bat	Bat	PM	Unknown
2403	Little Brown Bat	Bat	Myotis lucifugus	Chiroptera	Vespertilionidae	8	No	6	NY	Insectivore: aerial hawker-nocturnal	Bat	Bat	PM	Unknown
2404	Hoary Bat	Bat	Lasiurus cinereus	Chiroptera	Vespertilionidae	8	No	6	NY	Insectivore: aerial hawker-nocturnal	Bat	Bat	PM	Unknown
2405	Hoary Bat	Bat	Lasiurus cinereus	Chiroptera	Vespertilionidae	8	No	6	NY	Insectivore: aerial hawker-nocturnal	Bat	Bat	PM	Unknown
2406	Hoary Bat	Bat	Lasiurus cinereus	Chiroptera	Vespertilionidae	8	No	6	NY	Insectivore: aerial hawker-nocturnal	Bat	Bat	PM	Unknown
2407	Hoary Bat	Bat	Lasiurus cinereus	Chiroptera	Vespertilionidae	8	No	6	NY	Insectivore: aerial hawker-nocturnal	Bat	Bat	PM	Unknown
2408	Unidentified Bird	Bird	Unknown	Unknown	Unknown	8	No	6	NY	Unknown	Unknown	Unknown	Unknown	Unknown
2409	Hoary Bat	Bat	Lasiurus cinereus	Chiroptera	Vespertilionidae	8	No	6	NY	Insectivore: aerial hawker-nocturnal	Bat	Bat	PM	Unknown
2410	Hoary Bat	Bat	Lasiurus cinereus	Chiroptera	Vespertilionidae	8	No	6	NY	Insectivore: aerial hawker-nocturnal	Bat	Bat	PM	Unknown
2411	Hoary Bat	Bat	Lasiurus cinereus	Chiroptera	Vespertilionidae	8	No	6	NY	Insectivore: aerial hawker-nocturnal	Bat	Bat	PM	Unknown
2412	Red-eyed Vireo	Bird	Vireo olivaceus	Passeriformes	Vireonidae	9	No	6	NY	Insectivore: lower canopy foliage gleaner	Yes	Yes	M	130000000
2413	Silver-haired Bat	Bat	Lasionycteris noctivagans	Chiroptera	Vespertilionidae	9	No	6	NY	Insectivore: aerial hawker-nocturnal	Bat	Bat	PM	Unknown
2414	Red-eyed Vireo	Bird	Vireo olivaceus	Passeriformes	Vireonidae	9	No	6	NY	Insectivore: lower canopy foliage gleaner	Yes	Yes	M	130000000
2415	Red-eyed Vireo	Bird	Vireo olivaceus	Passeriformes	Vireonidae	9	No	6	NY	Insectivore: lower canopy foliage gleaner	Yes	Yes	M	130000000
2416	Red-eyed Vireo	Bird	Vireo olivaceus	Passeriformes	Vireonidae	9	No	6	NY	Insectivore: lower canopy foliage gleaner	Yes	Yes	M	130000000
2417	Red-eyed Vireo	Bird	Vireo olivaceus	Passeriformes	Vireonidae	9	No	6	NY	Insectivore: lower canopy foliage gleaner	Yes	Yes	M	130000000
2418	Eastern Red Bat	Bat	Lasiurus borealis	Chiroptera	Vespertilionidae	9	No	6	NY	Insectivore: aerial hawker-nocturnal	Bat	Bat	PM	Unknown
2419	Magnolia Warbler	Bird	Setophaga magnolia	Passeriformes	Parulidae	9	No	6	NY	Insectivore: lower canopy foliage gleaner	Yes	Yes	M	39000000
2420	Hoary Bat	Bat	Lasiurus cinereus	Chiroptera	Vespertilionidae	9	No	6	NY	Insectivore: aerial hawker-nocturnal	Bat	Bat	PM	Unknown
2421	Unidentified Individual	Unknown	Unknown	Unknown	Unknown	9	No	6	NY	Unknown	Unknown	Unknown	Unknown	Unknown
2422	Unidentified Individual	Unknown	Unknown	Unknown	Unknown	9	No	6	NY	Unknown	Unknown	Unknown	Unknown	Unknown
2423	Red-eyed Vireo	Bird	Vireo olivaceus	Passeriformes	Vireonidae	9	No	6	NY	Insectivore: lower canopy foliage gleaner	Yes	Yes	M	130000000
2424	Unidentified Individual	Unknown	Unknown	Unknown	Unknown	9	No	6	NY	Unknown	Unknown	Unknown	Unknown	Unknown
2425	Unidentified Warbler	Bird	Unknown	Passeriformes	Parulidae	9	No	6	NY	Unknown	Yes	Yes	Unknown	Unknown
2426	Hoary Bat	Bat	Lasiurus cinereus	Chiroptera	Vespertilionidae	9	No	6	NY	Insectivore: aerial hawker-nocturnal	Bat	Bat	PM	Unknown
2427	Red-eyed Vireo	Bird	Vireo olivaceus	Passeriformes	Vireonidae	9	No	6	NY	Insectivore: lower canopy foliage gleaner	Yes	Yes	M	130000000
2428	Hoary Bat	Bat	Lasiurus cinereus	Chiroptera	Vespertilionidae	9	No	6	NY	Insectivore: aerial hawker-nocturnal	Bat	Bat	PM	Unknown
2429	Silver-haired Bat	Bat	Lasionycteris noctivagans	Chiroptera	Vespertilionidae	9	No	6	NY	Insectivore: aerial hawker-nocturnal	Bat	Bat	PM	Unknown
2430	Eastern Red Bat	Bat	Lasiurus borealis	Chiroptera	Vespertilionidae	9	No	6	NY	Insectivore: aerial hawker-nocturnal	Bat	Bat	PM	Unknown
2431	Eastern Red Bat	Bat	Lasiurus borealis	Chiroptera	Vespertilionidae	9	No	6	NY	Insectivore: aerial hawker-nocturnal	Bat	Bat	PM	Unknown
2432	Hoary Bat	Bat	Lasiurus cinereus	Chiroptera	Vespertilionidae	9	No	6	NY	Insectivore: aerial hawker-nocturnal	Bat	Bat	PM	Unknown
2433	American Redstart	Bird	Setophaga ruticilla	Passeriformes	Parulidae	9	No	6	NY	Insectivore: air hawker under canopy	Yes	Yes	M	42000000
2434	Little Brown Bat	Bat	Myotis lucifugus	Chiroptera	Vespertilionidae	9	No	6	NY	Insectivore: aerial hawker-nocturnal	Bat	Bat	PM	Unknown
2435	Unidentified Warbler	Bird	Unknown	Passeriformes	Parulidae	9	No	6	NY	Unknown	Yes	Yes	Unknown	Unknown
2436	Red-eyed Vireo	Bird	Vireo olivaceus	Passeriformes	Vireonidae	9	No	6	NY	Insectivore: lower canopy foliage gleaner	Yes	Yes	M	130000000
2437	Silver-haired Bat	Bat	Lasionycteris noctivagans	Chiroptera	Vespertilionidae	9	No	6	NY	Insectivore: aerial hawker-nocturnal	Bat	Bat	PM	Unknown
2438	Red-eyed Vireo	Bird	Vireo olivaceus	Passeriformes	Vireonidae	9	No	6	NY	Insectivore: lower canopy foliage gleaner	Yes	Yes	M	130000000
2439	Unidentified Individual	Unknown	Unknown	Unknown	Unknown	9	No	6	NY	Unknown	Unknown	Unknown	Unknown	Unknown
2440	Silver-haired Bat	Bat	Lasionycteris noctivagans	Chiroptera	Vespertilionidae	9	No	6	NY	Insectivore: aerial hawker-nocturnal	Bat	Bat	PM	Unknown
2441	Hoary Bat	Bat	Lasiurus cinereus	Chiroptera	Vespertilionidae	9	No	6	NY	Insectivore: aerial hawker-nocturnal	Bat	Bat	PM	Unknown
2442	Little Brown Bat	Bat	Myotis lucifugus	Chiroptera	Vespertilionidae	10	No	6	NY	Insectivore: aerial hawker-nocturnal	Bat	Bat	PM	Unknown
2443	Hoary Bat	Bat	Lasiurus cinereus	Chiroptera	Vespertilionidae	10	No	6	NY	Insectivore: aerial hawker-nocturnal	Bat	Bat	PM	Unknown
2444	Eastern Red Bat	Bat	Lasiurus borealis	Chiroptera	Vespertilionidae	10	No	6	NY	Insectivore: aerial hawker-nocturnal	Bat	Bat	PM	Unknown
2445	Golden-crowned Kinglet	Bird	Regulus satrapa	Passeriformes	Regulidae	10	No	6	NY	Insectivore: lower canopy foliage gleaner	Yes	Yes	PM	130000000
2446	Black-throated Green Warbler	Bird	Setophaga virens	Passeriformes	Parulidae	10	No	6	NY	Insectivore: lower canopy foliage gleaner	Yes	Yes	M	8700000
2447	Golden-crowned Kinglet	Bird	Regulus satrapa	Passeriformes	Regulidae	10	No	6	NY	Insectivore: lower canopy foliage gleaner	Yes	Yes	PM	130000000
2448	Eastern Red Bat	Bat	Lasiurus borealis	Chiroptera	Vespertilionidae	10	No	6	NY	Insectivore: aerial hawker-nocturnal	Bat	Bat	PM	Unknown
2449	Golden-crowned Kinglet	Bird	Regulus satrapa	Passeriformes	Regulidae	10	No	6	NY	Insectivore: lower canopy foliage gleaner	Yes	Yes	PM	130000000
2450	Unidentified Songbird	Bird	Unknown	Passeriformes	Unknown	5	No	7	PA	Unknown	Unknown	Yes	Unknown	Unknown
2451	Unidentified Bird	Bird	Unknown	Unknown	Unknown	3	No	7	PA	Unknown	Unknown	Unknown	Unknown	Unknown
2452	Unidentified Bird	Bird	Unknown	Unknown	Unknown	4	No	7	PA	Unknown	Unknown	Unknown	Unknown	Unknown
2453	Ruffed Grouse	Bird	Bonasa umbellus	Galliformes	Phasianidae	4	No	7	PA	Herbivore: ground forager	No	No	R	18000000
2454	Killdeer	Bird	Charadrius vociferus	Charadriiformes	Charadriidae	5	No	7	PA	Insectivore: ground gleaner	Yes	Yes	PM	Unknown
2455	Killdeer	Bird	Charadrius vociferus	Charadriiformes	Charadriidae	5	No	7	PA	Insectivore: ground gleaner	Yes	Yes	PM	Unknown
2456	Red-winged Blackbird	Bird	Agelaius phoeniceus	Passeriformes	Icteridae	5	No	7	PA	Insectivore: ground gleaner	Yes	Yes	PM	150000000
2457	Red-eyed Vireo	Bird	Vireo olivaceus	Passeriformes	Vireonidae	5	No	7	PA	Insectivore: lower canopy foliage gleaner	Yes	Yes	M	130000000
2458	Unidentified Bird	Bird	Unknown	Unknown	Unknown	6	No	7	PA	Unknown	Unknown	Unknown	Unknown	Unknown
2459	Red-eyed Vireo	Bird	Vireo olivaceus	Passeriformes	Vireonidae	7	No	7	PA	Insectivore: lower canopy foliage gleaner	Yes	Yes	M	130000000
2460	Red-eyed Vireo	Bird	Vireo olivaceus	Passeriformes	Vireonidae	8	No	7	PA	Insectivore: lower canopy foliage gleaner	Yes	Yes	M	130000000
2461	Red-eyed Vireo	Bird	Vireo olivaceus	Passeriformes	Vireonidae	8	No	7	PA	Insectivore: lower canopy foliage gleaner	Yes	Yes	M	130000000
2462	Unidentified Bird	Bird	Unknown	Unknown	Unknown	10	No	7	PA	Unknown	Unknown	Unknown	Unknown	Unknown
2463	Unidentified Kinglet	Bird	Unknown	Passeriformes	Regulidae	10	No	7	PA	Unknown	Yes	Yes	Unknown	Unknown
2464	Unidentified Bird	Bird	Unknown	Unknown	Unknown	11	No	7	PA	Unknown	Unknown	Unknown	Unknown	Unknown
2465	Golden-crowned Kinglet	Bird	Regulus satrapa	Passeriformes	Regulidae	5	No	11	NY	Insectivore: lower canopy foliage gleaner	Yes	Yes	PM	130000000
2466	American Crow	Bird	Corvus brachyrhynchos	Passeriformes	Corvidae	5	No	11	NY	Omnivore: ground forager	No	Yes	PM	27000000
2467	Eastern Wood-Pewee	Bird	Contopus virens	Passeriformes	Tyrannidae	8	No	11	NY	Insectivore: air hawker under canopy	Yes	Yes	M	6700000
2468	Red-eyed Vireo	Bird	Vireo olivaceus	Passeriformes	Vireonidae	9	No	11	NY	Insectivore: lower canopy foliage gleaner	Yes	Yes	M	130000000
2469	Red-eyed Vireo	Bird	Vireo olivaceus	Passeriformes	Vireonidae	9	No	11	NY	Insectivore: lower canopy foliage gleaner	Yes	Yes	M	130000000
2470	Red-eyed Vireo	Bird	Vireo olivaceus	Passeriformes	Vireonidae	9	No	11	NY	Insectivore: lower canopy foliage gleaner	Yes	Yes	M	130000000
2471	Mourning Dove	Bird	Zenaida macroura	Columbiformes	Columbidae	9	No	11	NY	Granivore: ground to undergrowth gleaner	Yes	Yes	PM	130000000
2472	Red-eyed Vireo	Bird	Vireo olivaceus	Passeriformes	Vireonidae	9	No	11	NY	Insectivore: lower canopy foliage gleaner	Yes	Yes	M	130000000
2473	Blackpoll Warbler	Bird	Setophaga striata	Passeriformes	Parulidae	10	No	11	NY	Insectivore: lower canopy foliage gleaner	Yes	Yes	M	59000000
2474	Blackpoll Warbler	Bird	Setophaga striata	Passeriformes	Parulidae	10	No	11	NY	Insectivore: lower canopy foliage gleaner	Yes	Yes	M	59000000
2475	Blackpoll Warbler	Bird	Setophaga striata	Passeriformes	Parulidae	10	No	11	NY	Insectivore: lower canopy foliage gleaner	Yes	Yes	M	59000000
2476	Ruffed Grouse	Bird	Bonasa umbellus	Galliformes	Phasianidae	4	No	15	ME	Herbivore: ground forager	No	No	R	18000000
2477	Dark-eyed Junco	Bird	Junco hyemalis	Passeriformes	Emberizidae	4	No	15	ME	Granivore: ground to undergrowth gleaner	Yes	Yes	PM	190000000
2478	Unidentified Bird	Bird	Unknown	Unknown	Unknown	5	No	15	ME	Unknown	Unknown	Unknown	Unknown	Unknown
2479	Unidentified Bird	Bird	Unknown	Unknown	Unknown	5	No	15	ME	Unknown	Unknown	Unknown	Unknown	Unknown
2480	Dark-eyed Junco	Bird	Junco hyemalis	Passeriformes	Emberizidae	5	No	15	ME	Granivore: ground to undergrowth gleaner	Yes	Yes	PM	190000000
2481	Unidentified Vireo	Bird	Unknown	Passeriformes	Vireonidae	5	No	15	ME	Unknown	Yes	Yes	Unknown	Unknown
2482	Northern Parula	Bird	Setophaga americana	Passeriformes	Parulidae	5	No	15	ME	Insectivore: lower canopy foliage gleaner	Yes	Yes	M	17000000
2483	Red-eyed Vireo	Bird	Vireo olivaceus	Passeriformes	Vireonidae	5	No	15	ME	Insectivore: lower canopy foliage gleaner	Yes	Yes	M	130000000
2484	Magnolia Warbler	Bird	Setophaga magnolia	Passeriformes	Parulidae	5	No	15	ME	Insectivore: lower canopy foliage gleaner	Yes	Yes	M	39000000
2485	Unidentified Vireo	Bird	Unknown	Passeriformes	Vireonidae	5	No	15	ME	Unknown	Yes	Yes	Unknown	Unknown
2486	American Redstart	Bird	Setophaga ruticilla	Passeriformes	Parulidae	5	No	15	ME	Insectivore: air hawker under canopy	Yes	Yes	M	42000000
2487	Unidentified Bird	Bird	Unknown	Unknown	Unknown	6	No	15	ME	Unknown	Unknown	Unknown	Unknown	Unknown
2488	Red-eyed Vireo	Bird	Vireo olivaceus	Passeriformes	Vireonidae	6	No	15	ME	Insectivore: lower canopy foliage gleaner	Yes	Yes	M	130000000
2489	Yellow-rumped Warbler	Bird	Setophaga coronata	Passeriformes	Parulidae	6	No	15	ME	Insectivore: lower canopy foliage gleaner	Yes	Yes	M	150000000
2490	Blackburnian Warbler	Bird	Setophaga fusca	Passeriformes	Parulidae	8	No	15	ME	Insectivore: lower canopy foliage gleaner	Yes	Yes	M	14000000
2491	Black-throated Blue Warbler	Bird	Setophaga caerulescens	Passeriformes	Parulidae	9	No	15	ME	Insectivore: lower canopy foliage gleaner	Yes	Yes	M	2400000
2492	Magnolia Warbler	Bird	Setophaga magnolia	Passeriformes	Parulidae	9	No	15	ME	Insectivore: lower canopy foliage gleaner	Yes	Yes	M	39000000
2493	Northern Parula	Bird	Setophaga americana	Passeriformes	Parulidae	9	No	15	ME	Insectivore: lower canopy foliage gleaner	Yes	Yes	M	17000000
2494	Common Yellowthroat	Bird	Geothlypis trichas	Passeriformes	Parulidae	9	No	15	ME	Insectivore: lower canopy foliage gleaner	Yes	Yes	PM	81000000
2495	Common Yellowthroat	Bird	Geothlypis trichas	Passeriformes	Parulidae	9	No	15	ME	Insectivore: lower canopy foliage gleaner	Yes	Yes	PM	81000000
2496	Ovenbird	Bird	Seiurus aurocapilla	Passeriformes	Parulidae	9	No	15	ME	Insectivore: ground gleaner	Yes	Yes	M	26000000
2497	Unidentified Songbird	Bird	Unknown	Passeriformes	Unknown	4	No	19	NH	Unknown	Unknown	Yes	Unknown	Unknown
2498	Rock Pigeon	Bird	Columba livia	Columbiformes	Columbidae	4	No	19	NH	Granivore: ground to undergrowth gleaner	No	No	R	15000000
2499	Turkey Vulture	Bird	Cathartes aura	Cathartiformes	Cathartidae	4	No	19	NH	Scavenger	Yes	Yes	PM	6700000
2500	American Robin	Bird	Turdus migratorius	Passeriformes	Turdidae	4	No	19	NH	Insectivore: ground gleaner	Yes	Yes	PM	380000000
2501	Unidentified Songbird	Bird	Unknown	Passeriformes	Unknown	4	No	19	NH	Unknown	Unknown	Yes	Unknown	Unknown
[truncated: 470 more rows]

## Sheet: Variables
VARIABLE	DESCRIPTION
Object ID	unique, sequential interger assigned to each entry for ease of internal reference (1-2971)
Species	the species common name of each fatality (includes unknowns)
Animal	whether the individual was a bird or bat (includes a few unknowns)
Scientific Name	the scientific name of the individual as listed by BirdsNA (birds) and Wikipedia (bats)
Order	the order of the individual as listed in the Check-list of North American Birds (Chesser et al. 2019) or Field Identification Key and Guide for Bats of the United States of America (Morgan et al. 2019)
Family	the family of the individual as listed in the Birds of North America (Rodewald 2019) or Field Identification Key and Guide for Bats of the United States of America (Morgan et al. 2019)
Month	month of fatality (1=Jan, 12=Dec)
MME	whether or not the fatality was part of a multiple mortality event of 20 or more fatalities on a single date at a single project location
Project ID	anonymized ID for wind facility
T_state	the state of the wind project
Trophic Guild	the foraging guild of each species as listed by "A heirarchical classification of trophic guilds for North American birds and mammals (Gonzalez-Salazar et al. 2014)"; for species that were not listed, guilds were assigned using outside resources (e.g. BirdsNA)
NMBCA	whether or not the individual is listed under the Neotropical Migratory Bird Conservation Act list
MBTA	whether or not the individual is listed under the Migratory Bird Treaty Act list
Mig Status	the migration status (R = Resident, M = Migrant, PM = Partial Migrant); Source: Partners in Flight ACAD database 2017
Pop Size_US-Ca	Population size - US and Canada; the estimated actual population; Source: Partners in Flight ACAD database 2017
