# Supplementary material for: An evaluation of bird and bat mortality at wind turbines in the Northeastern United States
Source: PLoS One. 2020 Aug 28;15(8):e0238034. doi: 10.1371/journal.pone.0238034 (PMC7454995; doi:10.1371/journal.pone.0238034)
Supplement: S1 Code — (R) [file pone.0238034.s026.R]

############################################
###R Script for Choi et al. 2020 Analysis###
############################################


# Date: 13 July 2020
# Author: T.W. wittig --- USFWS --- thomas_wittig@fws.gov


#####################################
###       Data Preparation        ###
#####################################

# Clear global workspace
rm(list = ls())

# Load packages for analysis
library("here") # creating relative path for working directory
library("lme4") # constructing GLMMs
library("car") # calculating VIFs
library("MuMIn") # generating pseudo R-squared values
library("lattice") # plotting random effects
library("effects") # plotting fixed effects
library("multimode") # testing for multi-modality

# Set relative path working directory
here::here()

# Read in data
full_dat <- read.csv("Choi_et_al_Distance_Data.csv")

# Assess dataset size
nrow(full_dat) # All taxa
(a1 <- nrow(full_dat[full_dat$Animal %in% "Bird",])) # Birds
(b1 <- nrow(full_dat[full_dat$Animal %in% "Bat",])) # Bats

# Remove records >100m from turbine
full_dat <- subset(full_dat,Distance <= 100)

# Reassess dataset size after censoring
nrow(full_dat) # All taxa
(a2 <- nrow(full_dat[full_dat$Animal %in% "Bird",])) # Birds
(b2 <- nrow(full_dat[full_dat$Animal %in% "Bat",])) # Bats

# Determine number of records censored
a1 - a2 # Birds removed
b1 - b2 # Bats removed

# Round distance to nearest integer to meet Poisson distribution non-negative integer assumption
full_dat$rDistance <- round(full_dat$Distance)


#####################################
###           ANALYSIS            ###
#####################################


########
### Generalized Linear Mixed Models (GLMM)
########


## Model 1: Bird & Bat Fall Distance

# Clone data prior to screening
all_taxa_dat <- full_dat

# Remove records with no data for mass variable (i.e., unknown species)
all_taxa_dat <- all_taxa_dat[complete.cases(all_taxa_dat$Mass),]

# Determine number of records removed
nrow(full_dat[full_dat$Animal %in% "Bird",]) - nrow(all_taxa_dat[all_taxa_dat$Animal %in% "Bird",])
nrow(full_dat[full_dat$Animal %in% "Bat",]) - nrow(all_taxa_dat[all_taxa_dat$Animal %in% "Bat",])

# Scale and center predictors for modeling purposes
# (predictors are multiplied by 0.5 so that SD = 0.5 and model coefficients of continuous variables variables 
# are directly comparable to those of binary predictors [see Gelman 2008])
all_taxa_dat$cMass <- scale(all_taxa_dat$Mass, center =TRUE, scale = TRUE) * 0.5 # bird mass
all_taxa_dat$cHeight <- scale(all_taxa_dat$Height, center =TRUE, scale = TRUE) * 0.5 # turbine hub height
all_taxa_dat$cDiameter <- scale(all_taxa_dat$Diameter, center =TRUE, scale = TRUE) * 0.5 # turbine rotor diameter

# Construct full model
mod1.1 <- glmer(data = all_taxa_dat, rDistance ~ 
                  Animal    # animal type (bird/bat)
                + cMass     # centered and scaled species typical mass (g)
                + cDiameter # centered & scaled turbine rotor diameter (m)
                + cHeight   # centered & scaled turbine hub height (m)
                + cDiameter:cHeight # interaction term for diameter and height
                + (1|ProjectID), # random effect for wind project
                family = "poisson",
                na.action = na.fail)

# Consult initial Variance Inflation Factor (VIF)
vif(mod1.1)

# Calculate marginal and conditional pseudo-R^2
r.squaredGLMM(mod1.1)

# View model summary
summary(mod1.1)

# View residuals
plot(mod1.1)

# Calculate and store overdispersion estimate
(chat1 <- deviance(mod1.1) / df.residual(mod1.1))

# Generate full model set
# (Note 1: there is significant computational overhead with confidence interval calculations)
# (Note 2: use Quasi-AIC if overdispersion coeff > 1)
(mod1set <- dredge(mod1.1, rank = QAIC, chat = chat1, extra = list(
  CI = function(x) {
    y <- confint(x)
    ifelse(as.data.frame(y)$`2.5 %`<0 & as.data.frame(y)$`97.5 %`>0,1,0) # determine whether parameters' CIs overlap zero
  })
))  


# Save full model set table
#write.csv(mod1set,"all-taxa_full_set.csv")

# Create top model set using QAIC delta < 6
mod1top <- model.avg(mod1set, subset = delta < 6)

# Create function to screen for uninformative parameters
par_screen <- function(mod_avg_obj,ICthresh,LLthresh){
# Screening criteria taken from Leroux 2019 PLOS ONE
# See Fig. 1
# https://journals.plos.org/plosone/article?id=10.1371/journal.pone.0206711
    
  # Create matrix to store potentially uninformative parameters
  pup_mat <- matrix(data = "  -  ", nrow = nrow(mod_avg_obj$msTable), 
                    ncol = nrow(mod_avg_obj$msTable),
                    dimnames = list(rownames(mod_avg_obj$msTable),
                                    rownames(mod_avg_obj$msTable)))
  for(i in 1:nrow(mod_avg_obj$msTable)){
    # Nest additional for loop for pairwise model comparison
    for(j in 1:nrow(mod_avg_obj$msTable)){
        # Are the models different?
      if(rownames(mod_avg_obj$msTable)[i] != rownames(mod_avg_obj$msTable)[j] &
        # Is the difference in IC values equal to or less than 2?
        (mod_avg_obj$msTable[i,][3] - mod_avg_obj$msTable[j,][3])<=ICthresh &
        # Do these two models differ by only 1 estimated parameter?
        length(union(strsplit(rownames(mod_avg_obj$msTable)[i],"")[[1]],
                     strsplit(rownames(mod_avg_obj$msTable)[j],"")[[1]]))-
        length(intersect(strsplit(rownames(mod_avg_obj$msTable)[i],"")[[1]],
                         strsplit(rownames(mod_avg_obj$msTable)[j],"")[[1]]))<2 &
        # Is the first model in the comparison the larger model?
        length(strsplit(rownames(mod_avg_obj$msTable)[i],"")[[1]])>
        length(strsplit(rownames(mod_avg_obj$msTable)[j],"")[[1]]) &
        # Is the larger model ranked lower?
        i>j &
        # Do the models have functionally identical log likelihoods?
        abs(mod_avg_obj$msTable[i,]$logLik - mod_avg_obj$msTable[j,]$logLik)<LLthresh){
        pup_mat[i,j] <- names(which(attr(mod_avg_obj$msTable,"term.codes")==
                                      setdiff(strsplit(rownames(mod_avg_obj$msTable)[i],"")[[1]],
                                              strsplit(rownames(mod_avg_obj$msTable)[j],"")[[1]])))
      }
    }
  }
  print(as.data.frame(pup_mat))
  message("Identified parameters may be uninformative. Assess whether parameters'
confidence intervals overlap zero for final determination
on informativeness.")
}

# Screen for uninformative parameters
par_screen(mod_avg_obj = mod1top, ICthresh = 2, LLthresh = 2)

# Determine which parameter confidence intervals overlap zero
# (Note: the first two columns of binary overlap indicators do not refer to fixed terms
# and can be ignored for screening purposes. The easiet method of reading may be right to left)
print(mod1set)

# View top model set and model-averaged coefficients
summary(mod1top)

# Remove models with uninformative parameters
mod1set_screen <- mod1set[-c(4,6,7,8)]

# Rerun model averaging without uninformative parameters
mod1top_screen <- model.avg(mod1set_screen, subset = delta < 6)

# Save model-averaged coefficients with 95% confidence intervals appended to table
write.csv(cbind(summary(mod1top_screen)$coefmat.subset,confint(mod1top_screen)),"all-taxa_mod_avg.csv")


## Model 2: Bird Fall Distance

# Subset full dataset to bird records
bird_dat <- subset(full_dat,Animal == "Bird")

# Remove rows with missing data in mass data field (i.e., unknown species records)
bird_dat <- bird_dat[complete.cases(bird_dat$Mass),]

# Center and scale variables
bird_dat$cMass <- scale(bird_dat$Mass, center = TRUE, scale = TRUE) * 0.5 # bird mass
bird_dat$cHeight <- scale(bird_dat$Height, center = TRUE, scale = TRUE) * 0.5 # turbine hub height
bird_dat$cDiameter <- scale(bird_dat$Diameter, center = TRUE, scale = TRUE) * 0.5 # turbine rotor diameter

# Remove nonmigrants and species with no data
bird_dat <- subset(bird_dat, Timing == 'day' | Timing == 'night')
bird_dat <- subset(bird_dat, MigDistance == 'long' | MigDistance == 'short')

# Determine number of records censored
length(which(all_taxa_dat$Animal == "Bird")) - nrow(bird_dat)

# Identify species removed
setdiff(as.character(all_taxa_dat[which(all_taxa_dat$Animal == "Bird"),]$Species),as.character(bird_dat$Species))

# construct the full model
mod2.1 <- glmer(data=bird_dat, rDistance # distance to turbine rounded (m)
                ~ MigDistance # migration distance (short/long)
                + Timing   # migration timing (nocturnal/diurnal)
                + cMass       # centered & scaled species typical male body mass (g)
                + cDiameter   # centered & scaled turbine rotor diameter (m)
                + cHeight     # centered & scaled turbine hub height (m)
                + cDiameter:cHeight # interaction term for diameter and height
                + (1|ProjectID), # random effect for wind project
                family=poisson, # poisson distribution
                na.action = na.fail) 

# Consult initial VIF
vif(mod2.1)

# Calculate marginal and conditional pseudo-R^2
r.squaredGLMM(mod2.1)

# View model summary
summary(mod2.1)

# View residuals
plot(mod2.1)

# Calculate and store overdispersion estimate
(chat2 <- deviance(mod2.1) / df.residual(mod2.1))

# Generate full model set
# (Note 1: there is significant computational overhead with confidence interval calculations)
# (Note 2: use Quasi-AIC if overdispersion coeff > 1)
(mod2set <- dredge(mod2.1, rank = QAIC, chat = chat2, extra = list(
  CI = function(x) {
    y <- confint(x)
    ifelse(as.data.frame(y)$`2.5 %`<0 & as.data.frame(y)$`97.5 %`>0,1,0) # determine whether parameters' CIs overlap zero
  })
))

# Save full model set table
#write.csv(mod2set,"birds-only_full_set.csv")

# Create top model set using QAIC delta < 6
mod2top <- model.avg(mod2set, subset = delta < 6)

# View top model set
summary(mod2top)

# Screen for uninformative parameters
par_screen(mod_avg_obj = mod2top, ICthresh = 2, LLthresh = 2)

# Determine which parameter confidence intervals overlap zero
# (Note: the first two columns of binary overlap indicators do not refer to fixed terms
# and can be ignored for screening purposes. The easiet method of reading may be right to left)
print(mod2set)

# Remove models with uninformative parameters
mod2set_screen <- mod2set[-c(5:18)]

# Rerun model averaging without uninformative parameters
mod2top_screen <- model.avg(mod2set_screen, subset = delta < 6)

# View top model set and model-averaged coefficients
summary(mod2top_screen)

# Save model-averaged coefficients with 95% confidence intervals appended to table
write.csv(cbind(summary(mod2top_screen)$coefmat.subset,confint(mod2top_screen)),"bird_mod_avg.csv")


## Model 3: Bat Fall Distance

# subset full dataset to bat records
bat_dat  <- subset(full_dat,Animal=="Bat")

# remove rows with missing data in mass data field (i.e., unknwon species records)
bat_dat <- bat_dat[complete.cases(bat_dat$Mass),]

# center and scale variables
bat_dat$cMass <- scale(bat_dat$Mass, center = TRUE, scale = TRUE) * 0.5
bat_dat$cHeight <- scale(bat_dat$Height, center = TRUE, scale = TRUE) * 0.5
bat_dat$cDiameter <- scale(bat_dat$Diameter, center = TRUE, scale = TRUE) * 0.5

# construct the full model
mod3.1 <- glmer(data=bat_dat, rDistance # distance to turbine rounded (m) 
                ~ cMass # centered & scaled species typical body mass (g)
                + cDiameter # centered & scaled turbine rotor diameter (m)
                + cHeight # centered & scaled turbine hub height (m)
                + cDiameter:cHeight # interaction term for diameter and height
                + (1|ProjectID), # random effect for wind project
                family=poisson, # poisson distribution
                na.action = na.fail)

# consult initial VIF
vif(mod3.1)

# Remove collinear term
mod3.2 <- update(mod3.1, . ~ . -cHeight)

# Reasses VIF
vif(mod3.2)

# Calculate marginal and conditional pseudo-R^2
r.squaredGLMM(mod3.2)

# view model summary
summary(mod3.2)

# View residuals
plot(mod3.2)

# Calculate and store overdispersion estimate
(chat3 <- deviance(mod3.2) / df.residual(mod3.2)) # referencing Harrison et al function above

# Generate full model set
# (Note 1: there is significant computational overhead with confidence interval calculations)
# (Note 2: use Quasi-AIC if overdispersion coeff > 1)
(mod3set <- dredge(mod3.2, rank = QAIC, chat = chat3, extra = list(
  CI = function(x) {
    y <- confint(x)
    ifelse(as.data.frame(y)$`2.5 %`<0 & as.data.frame(y)$`97.5 %`>0,1,0) # determine whether parameters' CIs overlap zero
    })
))

# Save full model set table
#write.csv(mod3set,"bats-only_full_set.csv")

# Create top model set using QAIC delta < 6
mod3top <- model.avg(mod3set, subset = delta < 6)

# View top model set
summary(mod3top)

# Screen for uninformative parameters
par_screen(mod_avg_obj = mod3top, ICthresh = 2, LLthresh = 2)

# Determine which parameter confidence intervals overlap zero
# (Note: the first two columns of binary overlap indicators do not refer to fixed terms
# and can be ignored for screening purposes. The easiet method of reading may be right to left)
print(mod3set)

# Remove models with uninformative parameters
mod3set_screen <- mod3set[-c(3,5,6)]

# Rerun model averaging without uninformative parameters
mod3top_screen <- model.avg(mod3set_screen, subset = delta < 6)

# View top model set and model-averaged coefficients
summary(mod3top_screen)

# Save model-averaged coefficients with 95% confidence intervals appended to table
write.csv(cbind(summary(mod3top_screen)$coefmat.subset,confint(mod3top_screen)),"bat_mod_avg.csv")


########
### Non-Parametric Testing for Multimodality
########

# Test whether number of modes > 1
modetest(subset(full_dat,Animal=="Bird")$Distance, mod0 = 1, method = "ACR", lowsup = 0, uppsup = 60) # Birds
modetest(subset(full_dat,Animal=="Bat")$Distance, mod0 = 1, method = "ACR", lowsup = 0, uppsup = 60) # Bats

# Visually examine distribution structure
sizer(data = subset(full_dat,Animal=="Bird")$Distance) # Birds
sizer(data = subset(full_dat,Animal=="Bat")$Distance) # Bats

# Estimate location of modes and antimodes
locmodes(data = subset(full_dat,Animal=="Bird")$Distance, mod0 = 2, lowsup = 0, uppsup = 60, display = TRUE) # Birds
locmodes(data = subset(full_dat,Animal=="Bat")$Distance, mod0 = 2, lowsup = 0, uppsup = 60, display = TRUE) # Bats


#####################################
###              End              ###
#####################################
